# Supplementary material for: Preferential translation of p53 target genes
Source: RNA Biol. 2022 Apr 7;19(1):437–52. doi: 10.1080/15476286.2022.2048562 (PMC8993080; doi:10.1080/15476286.2022.2048562)
Supplement: Supplemental Material [file KRNB_A_2048562_SM7673.zip]

Archive with 5 entries (5 files):
- downloadFromZipFile.pdf
- Suppl_Table2_Hisaoka_RNA_Biol_single.xlsx
- Suppl_TableS1_Hisaoka_RNA_Biol_Rev.xlsx
- Suppl_TableS3_Hisaoka_RNA_Biol_Rev.xlsx
- Suppl_TableS4_Hisaoka_RNA_Biol_Rev.xlsx
