# Supplementary material for: Preferential translation of p53 target genes
Source: RNA Biol. 2022 Apr 7;19(1):437–52. doi: 10.1080/15476286.2022.2048562 (PMC8993080; doi:10.1080/15476286.2022.2048562)
Supplement: Supplemental Material [file KRNB_A_2048562_SM7673.zip › Suppl_Table2_Hisaoka_RNA_Biol_single.xlsx]

## Sheet: Data
Supplementary Table 2
Change in mRNA level and RD upon NCS treatment, and distance from regression line (RL); all mRNAs
gene	WT_∆ mRNA level, log2	WT_∆ RD, log2	WT_distance from RL	TP53KO_∆ mRNA level, log2	TP53KO_∆ RD, log2	TP53KO_distance from RL
A4GALT	-0.377809	0.203641	-0.126562	0.430332	-0.801647	-0.321868
AAAS	-0.0808764	0.140664	0.0841962	0.00351278	0.101794	0.17787
AACS	-0.227856	0.267926	0.0759604	0.180051	-0.251826	-0.00877362
AADAC	0.226973	-0.472127	-0.244796	-0.000854608	1.54415	1.6161
AADAT	-0.358075	0.708298	0.396287	0.0129799	-0.166758	-0.0817277
AAED1	-0.105161	0.167484	0.0886284	0.193178	-0.380829	-0.125361
AAGAB	0.0319161	0.135137	0.18265	0.157029	-0.117877	0.103401
AAK1	-0.203429	0.451787	0.282341	-0.548374	0.626683	0.180761
AAMDC	-0.197417	0.432732	0.268828	0.422928	-0.49794	-0.0251637
AAMP	0.0484569	-0.12319	-0.060429	0.152116	-0.114551	0.102079
AAR2	-0.0203192	-0.00794313	-0.00858492	0.0264186	-0.128435	-0.0306939
AARS	-0.288402	0.136219	-0.111562	0.0346881	-0.0869428	0.0186197
AARS2	-0.0178929	-0.204589	-0.202994	-0.237071	0.232392	0.0809134
AARSD1	-0.149549	-0.297487	-0.417262	0.581426	-0.955454	-0.332764
AASDH	-0.326862	0.57796	0.294723	0.146221	0.0517591	0.262814
AASDHPPT	-0.0651806	0.296793	0.254795	-0.083576	0.0208224	0.0145257
AASS	-0.235922	0.641126	0.441725	-0.358882	0.0847589	-0.181934
AATF	-0.0814858	-0.0549116	-0.111941	0.0913287	-0.0981218	0.0610137
ABAT	-0.396707	0.497866	0.150242	-0.941737	0.682906	-0.135075
ABCA1	2.2028	-1.93239	0.116412	0	-1.1242	-1.05145
ABCA10	0.268883	-1.64085	-1.37489	-0.228814	1.26483	1.12116
ABCA12	1.45998	0.100658	1.46467	-1.97161	3.04776	1.25568
ABCA2	0.0825452	-0.228321	-0.134134	-0.252892	0.17818	0.0117364
ABCA3	-0.180488	0.0498319	-0.0984654	-0.0557129	-0.552298	-0.532241
ABCA4	0.16333	-0.410787	-0.242126	-1.96954	2.61839	0.828268
ABCA5	-0.133188	0.476538	0.371846	0.204804	-0.297074	-0.0306091
ABCA7	-0.000913793	-0.00829741	0.00895019	0.0650614	0.08163	0.215921
ABCB1	-0.293881	0.147958	-0.104875	0.597159	-0.383947	0.253624
ABCB10	-0.171874	0.0573851	-0.0829715	-0.150349	0.0409522	-0.0285014
ABCB6	-0.0432023	-0.237151	-0.258889	0.124484	-0.220788	-0.0302926
ABCB7	0.0106967	0.0786411	0.106592	0.0239775	-0.0307415	0.0646904
ABCB8	0.00443286	0.0846196	0.106796	0.065492	-0.0414313	0.0932667
ABCB9	-0.17667	0.286908	0.14213	-0.0728902	0.0719593	0.0757697
ABCC1	0.0451486	-0.356273	-0.296562	-0.254187	-0.0171987	-0.184866
ABCC10	-0.0358087	-0.0903168	-0.105238	0.0151587	-0.00270718	0.0843836
ABCC11	-1.86705	1.65702	-0.0460814	-1.37215	-0.384806	-1.60989
ABCC2	-0.217996	-0.048808	-0.231683	-0.352318	0.0234808	-0.237003
ABCC3	0.0162046	-0.162148	-0.129119	-0.231212	-0.117027	-0.262964
ABCC4	-0.162513	0.0782972	-0.0534294	-0.136951	0.054231	-0.00255032
ABCC5	0.073881	0.0767594	0.162959	-0.412591	0.506464	0.188972
ABCC6	0.503113	-0.387113	0.0947857	-1.31086	2.35085	1.18374
ABCD1	-0.503755	0.604439	0.158129	-0.170428	0.555208	0.466763
ABCD3	-0.133612	0.254702	0.149618	0.0246555	-0.0565054	0.0395678
ABCD4	0.0127867	0.00301398	0.0328918	-0.0325935	0.0314109	0.0733357
ABCE1	-0.0248985	0.225854	0.22099	-0.0780723	0.0988615	0.0977706
ABCF1	-0.0300423	-0.162428	-0.172033	-0.0301031	0.136986	0.181267
ABCF2	-0.0694393	-0.0522298	-0.0981543	0.0830539	-0.0424386	0.10887
ABCF3	-0.0316099	-0.060242	-0.0712924	-0.0568543	-0.00669103	0.0122868
ABCG1	0.852941	-1.71214	-0.907746	1.3685	-2.28392	-0.916782
ABCG2	-0.706785	1.08833	0.454851	-0.0213628	-0.0996998	-0.0471526
ABCG4	0.607526	-0.950731	-0.372577	-3.11608	3.96593	1.09137
ABHD10	-0.112074	0.171157	0.0859285	-0.056139	0.0316769	0.0513313
ABHD11	0.0227587	-0.171282	-0.132211	0.0667526	-0.018229	0.117662
ABHD12	-0.0324786	-0.0294368	-0.0412881	0.188908	-0.256254	-0.00482452
ABHD13	0.162913	0.0504249	0.218701	0.0925116	-0.194259	-0.0340047
ABHD14A	0.922764	-0.715901	0.152864	-0.962147	2.29552	1.45824
ABHD14B	0.487186	-0.358998	0.108217	-0.168441	0.225797	0.139231
ABHD15	0.172666	-0.317014	-0.139747	-0.31699	-0.466055	-0.693124
ABHD16A	-1.1027	0.773876	-0.224584	0.542727	-0.618842	-0.0327542
ABHD17A	0.368909	-0.256551	0.101628	0.0276556	-0.184312	-0.0854008
ABHD17B	-0.150049	0.0263689	-0.0938677	0.0217353	-0.172028	-0.0787166
ABHD17C	0.0147506	-0.212977	-0.181289	-0.308885	0.122924	-0.0964794
ABHD18	0.307383	-0.216186	0.0852727	0.253143	-0.337181	-0.024994
ABHD2	-0.178921	0.0304024	-0.116451	-0.22408	0.265761	0.12657
ABHD3	-0.0952533	0.166247	0.0965256	0.160327	-0.135309	0.0890874
ABHD4	0.901895	-1.27667	-0.427148	-0.0987574	-0.0817977	-0.102454
ABHD5	-0.151204	0.2372	0.115899	-0.150011	0.263699	0.194566
ABHD6	-0.307873	0.387345	0.121614	-0.236976	0.15333	0.00194076
ABHD8	0.289534	0.67133	0.956334	-0.233716	-0.159288	-0.307593
ABI1	0.0767392	-0.0397197	0.0491144	0.24411	-0.0348998	0.268743
ABI2	0.14565	-0.256081	-0.10372	-0.175237	0.141986	0.0489923
ABL1	0.0686924	-0.475492	-0.394076	-0.114131	0.0138472	-0.0213494
ABL2	0.292443	-0.115484	0.172203	-0.175844	0.194177	0.100609
ABLIM1	0.163301	-0.132013	0.0366204	-0.0843687	0.139705	0.132659
ABLIM2	-0.481565	0.0771691	-0.348684	0.311605	0.162715	0.530197
ABLIM3	0.15332	-0.286963	-0.12753	-0.262949	0.355229	0.179275
ABR	0.271736	-0.209656	0.0589414	-0.225395	0.529913	0.389478
ABRACL	0.065862	0.294228	0.373034	0.104315	-0.0989335	0.0724854
ABRAXAS1	0.202808	-0.25147	-0.0464163	-0.105654	0.229437	0.202258
ABRAXAS2	0.187695	-0.207583	-0.0164613	0.00905003	-0.0523871	0.0289258
ABT1	-0.130485	-0.0274968	-0.129698	0.212904	-0.029429	0.244697
ABTB1	0.223954	-0.309621	-0.0850727	1.61931	-1.73254	-0.128173
ABTB2	0.861009	-0.432911	0.378923	0.941637	0.104454	1.06785
AC003002.1	0.242153	0.130424	0.371749	1.04736	-0.831867	0.231525
AC003002.3	1.38114	-1.87386	-0.582534	-2.02243	2.60792	0.767774
AC004080.3	-0.522637	0.461511	-0.00220678	0	0	0.072753
AC004706.4	0.336653	-0.438038	-0.109596	0.486811	0.462462	0.995661
AC008560.1	-0.104089	0.579505	0.501638	-0.125087	0.0478269	0.00226742
AC011043.1	1.15328	-1.07757	0.0037024	-0.64105	1.5189	0.985321
AC025165.3	-1.54062	0.416678	-0.985494	-1.22506	0.209645	-0.876316
AC036214.3	-0.30263	0.647619	0.386721	2.41435	-2.99517	-0.638829
AC040162.1	1.41467	-2.2809	-0.95866	-0.517342	1.77862	1.36205
AC068896.1	0.140854	0.0104712	0.158411	0.00834744	0.334798	0.415447
AC069544.2	-0.204732	0.385033	0.214386	0.155057	0.0668098	0.286222
AC073111.5	-0.153185	1.18963	1.0665	0.111705	0.29503	0.473438
AC073896.1	-0.86986	1.52631	0.742491	0.849315	-2.02178	-1.14571
AC091167.7	1.09882	-2.41515	-1.38408	-0.973653	1.40436	0.556195
AC091959.3	0.499133	-0.0189781	0.459251	0	0.0827314	0.155484
AC092821.1	-0.408758	-0.381515	-0.740249	-0.447643	0.0437258	-0.30692
AC092835.1	-0.723039	1.70664	1.05817	0	0	0.072753
AC099489.1	0.142309	-2.06292	-1.91364	0.437219	-0.4818	0.00449304
AC099518.3	0.147704	0.480661	0.634916	0.657547	-0.981207	-0.286518
AC107871.1	-0.254429	0.131957	-0.0845046	0.729201	-1.75226	-0.989798
AC112484.1	0.322702	0.278715	0.594297	1.1115	1.45679	2.58085
AC240274.1	0.119279	-0.0187037	0.109347	0.53932	-1.1332	-0.550336
ACAA1	-0.0680476	-0.119366	-0.164008	-0.247362	0.474862	0.31365
ACAA2	0.169372	-0.0120749	0.162155	0.382571	-0.427082	0.0075221
ACACA	0.00203967	-0.0581538	-0.0381835	-0.295644	0.256765	0.0498863
ACACB	0.58147	-0.568285	-0.0141509	-0.0373997	0.54149	0.578869
ACAD10	0.296816	-0.363551	-0.0718338	-0.0414147	0.0244058	0.0579871
ACAD11	0.61533	-0.703195	-0.117846	2.63118	-3.0793	-0.517863
ACAD8	-0.417034	0.442395	0.0760305	0.0148554	0.160053	0.246857
ACAD9	-0.10637	0.0631109	-0.0168594	-0.10072	0.176875	0.154364
ACADM	-0.0674546	0.183789	0.139695	0.0525768	0.0611431	0.183626
ACADS	0.02592	0.38025	0.422235	-0.112709	0.229935	0.196083
ACADSB	0.180695	0.048886	0.233554	-0.096773	0.0253037	0.00652477
ACADVL	-0.074514	0.0772027	0.0266	0.0324102	-0.0947113	0.00869663
ACAP1	-0.494319	1.17004	0.732431	0.493223	-0.41006	0.129204
ACAP2	-0.154488	0.0370668	-0.0872619	0.0942379	-0.115319	0.0465678
ACAP3	-0.413599	0.242806	-0.120392	-0.105825	-0.259873	-0.287214
ACAT1	-0.0706087	0.141271	0.0942684	0.145063	-0.0398638	0.170096
ACAT2	0.0387838	0.0611643	0.115008	0.11226	-0.082489	0.0964445
ACBD3	0.100795	0.0823418	0.193353	-0.0519531	0.256718	0.280332
ACBD4	-0.193241	1.05234	0.89229	-1.58571	1.93582	0.508747
ACBD5	-0.443243	0.416683	0.0261572	0.0336969	0.037127	0.141752
ACBD6	0.0516037	-0.00301466	0.0626476	0.0596334	0.0151444	0.144301
ACBD7	-0.490341	0.613826	0.179882	-0.736241	0.845704	0.22209
ACCS	-0.55852	0.318004	-0.178792	-0.149808	0.0576062	-0.0113355
ACD	0.210378	-0.351251	-0.139218	-0.0507644	-0.183501	-0.158763
ACE	1.64945	-1.38702	0.151655	-0.656005	0.685375	0.137652
ACER3	0.230465	-0.0296929	0.200857	-0.163495	0.0388918	-0.0429956
ACHE	-0.752986	2.86007	2.184	1.32711	-0.938698	0.389289
ACIN1	-0.137391	-0.0432138	-0.151782	0.0931887	-0.226848	-0.0659532
ACLY	-0.00737919	0.0203685	0.0316558	0.0326846	-0.00668206	0.0969854
ACO1	-0.0253159	0.000369483	-0.00487863	0.0203179	-0.0649097	0.0270609
ACO2	0.177803	-0.177387	0.00461543	0.25044	-0.171661	0.137969
ACOT11	0.115931	-0.376693	-0.251729	-0.00030339	-0.144081	-0.0716153
ACOT13	0.06563	0.171232	0.249825	-0.0303949	0.148884	0.192888
ACOT7	0.300011	-0.290113	0.00454985	0.0791793	-0.00823593	0.139408
ACOT8	0.0675244	0.142764	0.223103	-0.0231611	0.385621	0.436467
ACOT9	-0.231599	0.244984	0.0495676	0.0511515	-0.0322465	0.0888878
ACOX1	0.0626565	0.185259	0.261111	0.115513	-0.158608	0.0234028
ACOX2	0.369627	-0.00952905	0.349312	0.142904	-0.393316	-0.185398
ACOX3	0.0903808	-0.0462743	0.0551357	0.0137536	-0.151268	-0.0655064
ACOXL	-0.154667	-0.195724	-0.320219	0.102322	-0.266039	-0.0965047
ACP1	0.0448508	0.187511	0.246948	0.191688	-0.175886	0.0781743
ACP2	0.110124	-0.187118	-0.0675067	-0.0874675	-0.187349	-0.197326
ACP6	-0.164711	0.0908437	-0.0429094	-0.205385	0.258912	0.137403
ACP7	-0.483391	-0.0505266	-0.478064	0.0539285	-0.4563	-0.332539
ACPP	1.09311	-1.56369	-0.537888	0.111705	0.121343	0.299751
ACR	0.200413	0.460747	0.663593	0.833035	-0.46219	0.398483
ACSBG2	-0.550232	1.37723	0.88807	-0.432908	0.304049	-0.0326614
ACSF2	-0.193867	0.463375	0.302744	0.341071	-0.416735	-0.0213832
ACSF3	-0.0159511	-0.0560622	-0.0526771	-0.0344928	0.124338	0.164466
ACSL1	0.024995	0.0896054	0.130738	0.117173	-0.161407	0.0221729
ACSL3	-0.388055	0.227306	-0.112343	-0.102955	0.125057	0.100431
ACSL4	0.00757192	0.197644	0.222714	0.0695346	-0.0112605	0.127261
ACSL5	-0.257346	0.113071	-0.106081	-0.0668916	-0.0407917	-0.0313075
ACSM3	-0.182659	0.0504286	-0.0998702	0.272364	-0.597398	-0.267032
ACSS2	0.166953	-0.380967	-0.208967	-0.0616065	-0.0117112	0.00277182
ACTA2	0.541682	0.478865	0.996319	0.405202	-0.49825	-0.0422406
ACTB	0.229112	-0.119305	0.109998	-0.0332264	0.00115769	0.0424838
ACTG1	0.0887662	-0.131572	-0.0316501	-0.0331808	-0.0423927	-0.00102347
ACTG2	-0.0377465	0.118145	0.101437	-1.03888	1.22292	0.313049
ACTL6A	0.0183184	0.0534951	0.0884724	0.0436487	-0.0663995	0.0476383
ACTN1	-0.0885411	-0.0548094	-0.118343	-0.164422	0.125616	0.0428511
ACTN2	1.23686	-0.410697	0.747625	0.833035	-0.271211	0.589462
ACTN4	-0.116802	-0.0789535	-0.168541	-0.182116	0.0399301	-0.0595702
ACTR10	0.0178943	0.089625	0.124211	0.210394	-0.163847	0.107905
ACTR1A	0.012673	0.182362	0.212135	-0.00845702	-0.063505	0.00124908
ACTR1B	0.251243	0.0667996	0.316504	0.118531	-0.210364	-0.0254998
ACTR2	0.341191	-0.121587	0.211039	-0.0305887	0.131743	0.175564
ACTR3	-0.0160951	0.21254	0.215792	0.138784	-0.031898	0.172123
ACTR3B	0.756005	-0.635694	0.0793394	-0.0622669	-0.0221959	-0.00833749
ACTR5	-0.10843	-0.089115	-0.170984	-0.0424904	-0.0793959	-0.0468321
ACTR6	-0.110398	0.37952	0.295836	-0.155319	0.242035	0.167881
ACTR8	0.0170321	-0.0282142	0.00557727	0.242664	-0.239195	0.0630799
ACTRT3	-0.0775164	-0.20899	-0.262361	0.449342	-0.479889	0.0178708
ACVR1	-0.168196	-0.0917962	-0.228763	-0.688787	0.655749	0.0770182
ACVR1B	-0.0135841	-0.226262	-0.220695	-0.141478	0.0053766	-0.055686
ACVR1C	1.19209	-1.7995	-0.682446	0.0440541	0.46551	0.579931
ACVR2A	-0.21617	0.230338	0.0491459	-0.200725	0.408315	0.291213
ACVR2B	0.317324	-0.686325	-0.375701	0.13542	0.226857	0.427697
ACVRL1	-1.84194	0.944971	-0.734984	-1.84919	2.70442	1.02812
ACY1	0.209515	-0.172688	0.0385495	0.327366	-0.297414	0.0849757
ACY3	-2.66491	1.56261	-0.876019	0	0	0.072753
ACYP1	-0.0980274	0.240759	0.16848	-0.101459	0.00832492	-0.0148861
ACYP2	0.536452	-0.275331	0.237301	0.161365	-0.179821	0.0455572
AD000671.2	0.933142	-0.29076	0.587572	0.613043	-0.976818	-0.324224
ADA	0.144157	-0.0160507	0.134934	0.628843	-0.523299	0.14424
ADAL	0.209061	-0.526975	-0.316157	-0.0420752	-0.0819249	-0.0489683
ADAM10	-0.22747	0.163687	-0.0279222	-0.151231	-0.00471502	-0.0750028
ADAM11	-0.158129	-0.420886	-0.548571	-0.0341045	0.547227	0.587722
ADAM15	0.0876659	-0.253597	-0.15469	-0.0670542	-0.00875267	0.000577686
ADAM17	-0.169431	0.137649	-0.000454965	-0.00935194	-0.164424	-0.100516
ADAM19	-0.405588	0.224003	-0.131809	-0.472907	0.137551	-0.236992
ADAM21	0.562017	-0.770454	-0.234253	-0.388506	0.173164	-0.121548
ADAM22	-0.0180402	-0.0451169	-0.0436578	-0.190125	0.308632	0.201557
ADAM32	0.204447	-1.63994	-1.43337	0.291883	-0.394694	-0.0458659
ADAM9	-0.185106	0.184009	0.0314532	-0.0576762	-0.0900575	-0.0718571
ADAMTS10	0.487039	-2.32401	-1.85693	-0.25915	0.229234	0.0568717
ADAMTS13	0.446281	-1.99294	-1.56344	-0.419748	0.175651	-0.148611
ADAMTS14	-0.250532	0.117718	-0.0951519	-0.0984691	-0.715022	-0.735405
ADAMTS16	0.559749	-0.267443	0.266666	-0.0965556	-0.496205	-0.514778
ADAMTS17	0.0737982	-0.370841	-0.284718	0.109287	0.107601	0.283722
ADAMTS2	0.686854	-1.49116	-0.839872	-1.06923	0.719281	-0.21929
ADAMTS6	0.12389	-0.174649	-0.0423474	-0.0274559	-1.56664	-1.51986
ADAMTS7	0.670194	-0.591998	0.0439281	-0.0269364	0.0737079	0.120983
ADAMTS8	-0.548747	-1.98684	-2.47463	0.19921	-2.4026	-2.14143
ADAMTSL4	-0.876195	2.19352	1.40387	-1.75716	1.5947	0.00546253
ADAMTSL5	-0.128958	-0.51758	-0.618373	0.944329	-0.769971	0.195968
ADAP1	-0.272318	0.183553	-0.0494008	-0.169121	0.0506127	-0.0365962
ADAP2	-0.122089	0.460118	0.365657	0.00674023	-0.155174	-0.0760461
ADAR	0.106887	-0.0893887	0.0272383	-0.15386	0.268578	0.195804
ADARB1	0.137819	-0.382849	-0.237707	-0.279614	0.189504	-0.00221396
ADAT1	0.282385	-0.0263288	0.252086	-0.147589	0.256746	0.189903
ADAT2	-0.200241	0.133278	-0.0332294	0.0235776	-0.0344257	0.060628
ADAT3	0.738913	-0.696486	0.00279021	-0.412501	0.454341	0.136933
ADCK1	0.140844	0.214134	0.362064	0.17	-0.368277	-0.13473
ADCK2	-0.0629441	-0.167667	-0.207604	0.0942093	-0.0534738	0.108386
ADCK5	0.101137	-0.580741	-0.469416	0.262996	-0.112642	0.208864
ADCY3	-0.234943	-0.0182645	-0.216763	-0.165041	0.121661	0.0383115
ADCY6	0.00953386	-0.196986	-0.170106	-0.199055	-0.401787	-0.517308
ADCY7	-0.269344	0.385548	0.155336	0.062171	-0.101059	0.0304982
ADCY9	0.047346	-0.189281	-0.127543	-0.215833	-0.206646	-0.338037
ADD1	0.0557523	0.0177381	0.0872249	0.0807602	-0.0459532	0.103186
ADD3	-0.0142856	0.205412	0.210332	-0.0716755	0.181954	0.186913
ADGRA2	0.0969537	0.0946058	0.202075	-0.0637142	0.396299	0.408788
ADGRA3	-0.178553	0.201425	0.0549112	-0.247367	0.279414	0.118197
ADGRB1	-0.481967	1.016	0.589773	0.381009	-0.698309	-0.265181
ADGRB2	-0.0647605	1.25458	1.21297	-0.295723	-0.177943	-0.384898
ADGRD1	-0.522637	-0.58769	-1.05141	0	-0.0372354	0.0355177
ADGRE2	0.228658	-0.353751	-0.124867	-0.100496	-0.403241	-0.425541
ADGRE5	-0.0751949	-0.158013	-0.209244	-0.186882	-0.0299556	-0.133963
ADGRF1	-0.226422	0.0434475	-0.147196	0.0615878	-0.309348	-0.178342
ADGRF4	-1.37074	1.23741	-0.00815264	-2.51762	2.21812	-0.0903987
ADGRG1	0.238048	-0.406271	-0.16873	-0.0597734	-0.0731515	-0.0569347
ADGRG5	0.406736	-0.560858	-0.167808	0.0808141	-0.117085	0.0321055
ADGRG6	-0.204831	0.153962	-0.0167769	-0.141087	0.122372	0.0616795
ADGRL1	-0.269981	-0.0546003	-0.2854	-0.394327	0.230905	-0.0693129
ADGRL2	-1.14306	-0.932641	-1.96831	-0.243138	-1.09247	-1.24968
ADGRV1	-0.260789	0.193717	-0.0286079	-0.24827	0.420674	0.258603
ADH5	0.00410035	0.0129793	0.0348494	0.0600465	-0.0414469	0.0881007
ADI1	0.0576805	0.0762826	0.147547	0.277536	-0.278523	0.056735
ADIPOR1	0.321423	-0.0353862	0.279016	0.0429255	0.159088	0.272442
ADIPOR2	0.104799	-0.0313201	0.0833816	0.187085	-0.0804803	0.169226
ADIRF	0.269892	-0.0517693	0.215128	0.150597	-0.0531209	0.162074
ADK	0.178341	0.0160776	0.198576	0.0609934	-0.0149557	0.115488
ADM	-0.199495	-0.109919	-0.275739	0.032017	-0.120308	-0.0172724
ADM5	-0.0285046	-0.0914179	-0.0996056	-1.59482	1.243	-0.192693
ADNP	0.0432709	-0.212963	-0.154983	-0.286148	0.303517	0.105619
ADNP2	-0.21656	0.180119	-0.00143288	-0.0561792	0.141727	0.161343
ADO	0.199948	-0.557219	-0.354801	0.00134567	-0.115988	-0.041962
ADORA1	-1.15837	-0.0688939	-1.11868	-2.80008	0.588719	-1.98696
ADORA2B	0.111341	-0.0128733	0.107859	-0.0938469	0.0803786	0.0643673
ADPGK	0.0264449	-0.0999584	-0.0574894	-0.014749	-0.162494	-0.103691
ADPRH	-0.127438	0.05631	-0.0430822	-0.0891104	0.346296	0.334765
ADPRHL1	0.585389	-0.70395	-0.146203	0.278871	0.0550002	0.391521
ADPRHL2	0.215979	-0.178548	0.0386488	0.0328163	0.0841295	0.187922
ADPRM	-0.299071	0.490152	0.232535	0.0817711	-0.285989	-0.135894
ADRA2B	0.525679	2.10197	2.60467	1.62741	-1.4056	0.206427
ADRA2C	-0.0557845	-1.38909	-1.42243	0.0991487	-0.201189	-0.0346568
ADRB2	1.09474	1.58792	2.61523	-1.21486	2.02246	0.946142
ADRM1	0.0642208	-0.0705894	0.00670429	0.120912	-0.094285	0.0928319
ADSL	-0.0547205	-0.00181456	-0.0341701	0.00300266	-0.139966	-0.0643728
ADSS	-0.0453902	0.139868	0.116114	-0.0112988	-0.0371646	0.0249016
ADSSL1	-0.0311042	-0.534855	-0.545439	-0.222406	1.0524	0.914788
ADTRP	-2.50564	0.857845	-1.43396	-0.0995739	-0.400553	-0.421981
AEBP2	0.213129	-0.0132593	0.20131	0.0410543	-0.0913189	0.020265
AEN	0.498756	-0.182001	0.295881	0.029932	0.029946	0.13101
AES	0.313615	-0.184214	0.122991	-0.0906062	0.139543	0.126597
AFAP1	-0.091928	0.0641727	-0.00248356	-0.386943	0.496143	0.20291
AFAP1L1	-0.892546	0.931234	0.126506	0.161023	-0.392384	-0.167329
AFAP1L2	0.225919	0.244319	0.470678	0.833035	0.136974	0.997647
AFDN	-0.257964	0.153413	-0.0663079	-0.179916	0.217353	0.119934
AFF1	0.415518	-0.464912	-0.0637656	0.139904	-0.160196	0.0448843
AFF4	-0.0465923	0.134342	0.10948	-0.0434371	0.0831509	0.114819
AFG1L	-0.270947	0.4204	0.188711	0.694599	-0.887532	-0.157798
AFG3L2	-0.0771511	0.0697279	0.0166941	0.0748504	-0.068238	0.0753118
AFMID	0.0614352	-0.0742871	0.000438598	0.000131798	-0.0868192	-0.0139415
AFTPH	0.152241	-0.0896734	0.0687642	0.027628	0.0414676	0.140352
AGA	-0.161521	0.363964	0.233152	0.425766	-0.672418	-0.196958
AGAP1	0.0741457	-0.176586	-0.090143	0.0669412	0.0272943	0.163363
AGAP2	-0.160603	0.111019	-0.0189468	-0.279362	0.183105	-0.00837495
AGAP3	0.23421	-0.378648	-0.144645	-0.229099	0.121787	-0.0221517
AGAP6	-0.558635	-0.983991	-1.48089	-0.517045	0.923459	0.507169
AGAP9	-1.39405	0.559269	-0.707785	1.22472	-0.195541	1.03561
AGBL3	0.674528	-0.842122	-0.202201	0.464037	-0.289843	0.221816
AGBL5	0.199254	0.138512	0.340289	0.32244	-0.269461	0.108269
AGER	-0.166303	3.27238	3.13716	0.111705	0.476412	0.65482
AGFG1	-0.0642303	0.10298	0.0618578	0.116237	-0.0485666	0.134128
AGFG2	0.092103	-0.679485	-0.576488	0.384493	-0.82775	-0.391327
AGGF1	-0.248113	0.29877	0.0881302	-0.0325115	-0.0420681	-6.57139e-05
AGK	0.0599968	0.112086	0.185486	0.0815163	-0.0685005	0.0813541
AGL	-0.0334733	0.0467387	0.0339704	-0.121657	0.218901	0.176586
AGO1	0.39156	-0.275602	0.103458	-0.330277	0.363434	0.123798
AGO2	0.135412	-0.0254166	0.117506	-0.184149	0.262251	0.160828
AGO3	0.170175	-0.0685668	0.106404	-0.0813697	0.174263	0.170053
AGO4	-0.115252	0.350883	0.262724	0.127683	0.233833	0.427355
AGPAT1	0.609774	-0.621209	-0.0409818	0.235716	-0.0113808	0.284322
AGPAT2	0.176375	-0.347811	-0.167125	0.162254	-0.404801	-0.178581
AGPAT3	0.110126	-0.161153	-0.0415401	-0.0860016	0.078761	0.0701702
AGPAT4	-0.173233	-0.110964	-0.252574	-0.0908434	-0.198196	-0.211367
AGPAT5	-0.0849073	0.0591712	-0.00101287	-0.00441689	-0.0621025	0.00647283
AGPS	-0.0621345	0.253045	0.213854	0.0970479	-0.0763905	0.0881545
AGRN	-0.0780645	-0.497874	-0.55175	-0.377893	-0.115147	-0.399821
AGTPBP1	0.0010433	-0.118067	-0.0990153	0.0438274	0.0795036	0.19371
AGTRAP	-0.0138721	-0.126165	-0.120863	0.168754	-0.292132	-0.0597644
AHCTF1	-0.232879	0.0994782	-0.0971179	-0.186564	0.250057	0.14635
AHCY	0.0737343	-0.0833489	0.00271502	0.0115322	0.00391072	0.0875714
AHCYL1	0.25255	-0.0776056	0.173304	0.0407174	-0.0161553	0.0951099
AHCYL2	-0.0441206	0.0712407	0.0486569	-0.10665	-0.0175824	-0.0457033
AHDC1	0.644429	-1.03363	-0.421456	-0.2321	0.110241	-0.0365363
AHI1	-0.049084	0.053487	0.0263276	0.149472	-0.141276	0.0728541
AHNAK	-0.0903655	-0.37341	-0.438625	-0.253224	0.294943	0.128186
AHNAK2	0.118724	-0.256427	-0.128888	-0.110058	0.00821477	-0.0231301
AHR	-0.639209	1.1114	0.54022	-0.923036	1.07363	0.27334
AHRR	-0.100145	-0.829633	-0.903865	-0.427421	0.202501	-0.129018
AHSA1	0.0271266	-0.0222002	0.0208972	0.0583291	-0.0324964	0.0954267
AHSA2	0.528751	-3.17626	-2.67073	0.00339428	-0.478502	-0.402538
AIDA	0.204293	-0.197982	0.00844117	-0.293946	0.419381	0.214107
AIF1L	-0.0860463	-0.0337694	-0.0950035	-0.379252	0.422157	0.136198
AIFM1	0.109604	-0.0613835	0.0577482	-0.195356	0.232244	0.120221
AIFM2	0.377783	-0.273446	0.0929141	-0.337051	0.328512	0.0824682
AIFM3	-1.48942	2.12424	0.769274	0.31669	0.0745832	0.446875
AIG1	0.237452	-0.232143	0.00484806	-0.00882751	-0.067033	-0.00262943
AIMP1	-0.0417127	-0.092713	-0.113077	0.0881672	-0.0380146	0.118131
AIMP2	-0.0814422	0.104559	0.047569	0.119521	-0.196652	-0.0108507
AIP	0.146279	-0.0490791	0.103862	-0.0916163	0.208135	0.194233
AJUBA	-0.377872	0.107999	-0.222262	-0.330853	0.290066	0.0498843
AK2	-0.000325966	-0.129206	-0.111417	0.0715313	-0.077163	0.0632474
AK3	0.186069	0.0348783	0.224501	0.0244433	0.105785	0.201657
AK4	0.0877574	0.0381693	0.137161	-0.12099	0.0282376	-0.013447
AK6	0.0285994	0.121021	0.165476	0.249684	-0.343371	-0.0344565
AK7	-0.472117	0.756792	0.339647	0.222018	-0.119308	0.163439
AK8	1.36138	-1.60703	-0.333915	0.953162	-1.43786	-0.463563
AK9	0.193239	-0.725266	-0.529033	-0.486135	0.0152332	-0.371821
AKAP1	-0.0713877	-0.211141	-0.258861	-0.23907	0.11573	-0.037639
AKAP10	0.12392	-0.198622	-0.0662927	-0.194397	0.105047	-0.00606858
AKAP11	-0.170515	0.180191	0.0410879	-0.44692	0.436484	0.086522
AKAP12	-0.260762	-0.0352911	-0.257592	-0.193261	0.194768	0.0847268
AKAP13	0.100272	-0.0183071	0.0922213	-0.0991059	0.304572	0.283587
AKAP17A	-0.158407	-0.126223	-0.254165	-0.301948	0.267889	0.0550469
AKAP2	-0.271479	-0.158767	-0.390947	0.446852	-1.15721	-0.66181
AKAP3	0.378931	-0.0821996	0.285218	-0.105883	-0.39353	-0.420926
AKAP6	0.352106	-0.473768	-0.13108	0.69973	-0.75427	-0.0196833
AKAP7	0.173414	0.0142637	0.19222	-0.43076	0.366563	0.0318849
AKAP8	-0.202221	0.128431	-0.0399013	-0.16268	0.30516	0.224044
AKAP8L	-0.431855	0.292383	-0.087645	-0.0241751	-0.000357992	0.0495292
AKAP9	-0.18612	-0.112984	-0.266474	-0.0621021	0.0402719	0.0542862
AKIP1	0.0625973	0.00756932	0.0833663	0.0512615	-0.207468	-0.0862301
AKIRIN1	0.1539	-0.100527	0.0594393	0.0318482	0.112391	0.215267
AKIRIN2	0.234647	-0.229593	0.00481265	-0.435824	0.422971	0.0835035
AKNA	-0.18783	0.00684035	-0.148226	-0.21426	0.370749	0.240847
AKR1A1	0.000771266	0.0485107	0.0673117	0.10234	-0.129376	0.0401751
AKR1B1	0.272851	-0.19163	0.0779956	0.199787	-0.123543	0.138177
AKR1C3	0.833663	-0.304934	0.481691	0	-0.384732	-0.311979
AKR1E2	-0.39744	0.304013	-0.0442871	-0.284732	0.253472	0.056913
AKR7A2	0.0619766	0.159725	0.23495	0.118771	-0.189313	-0.00422155
AKT1	0.071464	-0.0314628	0.0525082	0.0120051	0.149234	0.233342
AKT1S1	0.448741	-0.368861	0.0629132	-0.310888	0.316987	0.0956887
AKT2	0.200659	-0.130436	0.0726363	0.059057	0.0542961	0.182908
AKT3	-0.377705	0.281347	-0.0487608	-0.463322	0.198059	-0.167418
AKTIP	-0.178854	0.310549	0.163757	-0.10595	0.0156896	-0.0117697
AL117339.5	-0.522637	1.83884	1.37512	0.833035	-1.56823	-0.707557
AL161911.1	0.261895	-0.366895	-0.10737	-0.303053	0.247455	0.0335678
AL354822.1	-0.236852	2.37516	2.1749	-0.11119	-1.29606	-1.32848
AL355987.3	0.199551	-1.0611	-0.859047	0.833035	-0.51773	0.342943
AL589666.1	-1.80888	1.08704	-0.562435	0.111704	-2.1295	-1.95109
AL591806.3	-0.139308	0.390709	0.280374	-0.52634	1.79929	1.37421
AL592183.1	0.193425	0.316227	0.512631	-0.339438	0.0345544	-0.213747
AL845331.2	0.200413	0.460734	0.66358	0.111704	-0.279106	-0.100699
ALAD	0.307539	-0.228507	0.073097	0.219703	-0.304241	-0.0236836
ALAS1	0.0378773	0.138588	0.191596	0.162807	0.078749	0.305492
ALB	0.199551	-1.0611	-0.859047	0	0	0.072753
ALCAM	-0.32497	0.342613	0.0611204	0.0728355	-0.0958607	0.0457833
ALDH16A1	0.186393	-0.150525	0.0393961	-0.149977	0.129434	0.0603325
ALDH18A1	-0.0517949	0.0577173	0.0280588	0.019196	-0.0342909	0.0566185
ALDH1A2	-1.57784	0.614323	-0.822162	0.833035	-1.18351	-0.322838
ALDH1A3	0.12833	0.136174	0.272568	-0.0764559	0.0717003	0.0721382
ALDH1B1	0.00279039	0.036348	0.0570104	-0.0614919	0.23085	0.245441
ALDH1L2	-1.13491	0.911685	-0.116472	0.805058	-3.25009	-2.41588
ALDH2	0.139955	-0.000300181	0.146811	0.193681	-0.343816	-0.0878714
ALDH3A1	0.640819	-0.527692	0.0811548	0	1.50382	1.57658
ALDH3A2	-0.104695	0.210939	0.132513	-0.105903	0.0744137	0.0469992
ALDH3B1	-0.204549	0.202244	0.0317644	-0.0784165	0.259028	0.257612
ALDH5A1	-0.0357858	0.0421104	0.0272102	-0.254101	0.213868	0.0462823
ALDH6A1	-0.0484102	0.224688	0.19815	-0.328229	0.480414	0.242714
ALDH7A1	0.164664	-0.0587726	0.111117	-0.139516	0.129253	0.0700463
ALDH9A1	-0.114371	0.123324	0.035978	0.0480501	0.00359563	0.121796
ALDOA	0.167585	-0.132459	0.0401241	0.120341	-0.0918841	0.0946927
ALDOC	-0.00338624	0.0747738	0.0897421	0.125816	-0.095108	0.0966475
ALG1	-0.1336	-0.0828192	-0.187892	0.128329	-0.454088	-0.259956
ALG10	-0.473442	0.182872	-0.235493	-0.26345	0.161427	-0.0150026
ALG10B	-0.483156	0.934809	0.507488	-0.585063	0.524771	0.0441461
ALG11	0.0155458	-0.154762	-0.122341	-0.132066	0.259277	0.207117
ALG12	-0.0662592	-0.239372	-0.282365	-0.217497	-0.014319	-0.147284
ALG13	0.229153	0.0445299	0.273871	-0.230733	0.198765	0.0532816
ALG14	0.0394817	0.211117	0.265604	0.0446881	-0.0363571	0.0786638
ALG1L2	-1.00037	-0.694671	-1.5988	0.787699	-0.869511	-0.0517192
ALG2	-0.0674707	-0.0554384	-0.0995481	0.0962421	-0.0309542	0.132829
ALG3	0.0918383	-0.151308	-0.0485542	-0.215235	0.0937134	-0.0371119
ALG5	-0.134881	0.129819	0.0235649	0.269298	-0.390694	-0.0632279
ALG6	-0.172024	-0.053282	-0.193777	-0.0063204	-0.184809	-0.118034
ALG8	-0.0496298	0.0430217	0.0153592	0.143359	-0.1695	0.038848
ALG9	-1.40974	-0.0808613	-1.36238	-0.590647	1.10201	0.616104
ALKBH1	-0.0860999	0.182293	0.12101	0.245083	-0.236272	0.0682912
ALKBH2	-0.208569	0.0513393	-0.122846	0.176397	-0.375126	-0.135529
ALKBH3	0.113566	-0.141868	-0.0190833	0.625884	-0.760628	-0.0958875
ALKBH4	-0.243975	-0.163696	-0.370521	0.0258094	-0.15316	-0.0559958
ALKBH5	0.0843964	-0.251464	-0.155571	-0.147423	0.0496503	-0.0170356
ALKBH7	0.0529417	-0.454148	-0.387253	0.254476	-0.20056	0.112886
ALKBH8	0.0974133	-0.0968785	0.0110146	-0.254691	0.181121	0.012977
ALMS1	0.107341	-0.287075	-0.170029	-0.0955478	0.169624	0.152004
ALOX12B	-0.336552	-0.0234164	-0.315586	-0.829902	1.28441	0.572202
ALOX15	0.126898	0.86022	0.995294	-1.22506	1.67081	0.584846
ALOXE3	0.41084	-0.0615068	0.335327	-0.62319	0.947831	0.431145
ALPK1	-0.286442	0.14603	-0.0999446	-0.451531	0.672054	0.31773
ALPK3	-0.516366	0.578951	0.121015	0.654191	-0.2903	0.401215
ALPL	-1.38351	2.06375	0.806414	-0.908587	-1.19122	-1.97785
ALS2	-0.148584	-0.0153793	-0.134266	-0.102883	0.147666	0.123108
ALS2CL	-0.319043	0.303718	0.0276896	-0.206085	-0.12965	-0.251821
ALS2CR12	0.891349	-0.965493	-0.125689	2.22786	-3.39819	-1.21823
ALYREF	-0.0124867	0.110165	0.116744	0.0471628	-0.0734471	0.0439145
AMACR	0.0203948	0.305151	0.342043	-0.0518166	-0.631743	-0.608
AMBRA1	0.0975734	-0.206573	-0.0985318	-0.132197	0.133012	0.0807275
AMD1	-0.0105725	-0.109688	-0.101344	0.00799866	0.0850983	0.165417
AMDHD1	0.0944287	-0.400538	-0.295396	0.28679	-0.0978102	0.246201
AMDHD2	0.182923	-0.0503745	0.136348	0.251662	-0.271351	0.0394345
AMER1	0.281348	-0.659647	-0.382189	0.60456	-0.819296	-0.174725
AMFR	0.0425437	-0.129762	-0.0724525	0.0627394	-0.212208	-0.0801133
AMH	-1.21831	0.689455	-0.415586	-1.15024	0.74281	-0.272386
AMIGO2	-0.852808	1.46705	0.698955	-0.0733141	-0.108109	-0.104699
AMMECR1	-0.216172	0.390245	0.209051	0.151707	-0.112105	0.104139
AMMECR1L	-0.14811	0.525708	0.407259	-0.0345492	0.252474	0.292549
AMN	2.1371	-1.43927	0.548963	0.833035	-1.18351	-0.322838
AMN1	-0.0867055	0.399625	0.337783	-0.122083	0.143294	0.100575
AMOT	-0.260961	-0.301751	-0.524235	1.14125	-1.57821	-0.426015
AMOTL1	-0.380184	0.137721	-0.194672	-0.127604	-0.0169376	-0.0648778
AMOTL2	0.01591	-0.196731	-0.163974	0.120538	-0.131212	0.0555517
AMPD2	-0.00695017	-0.1786	-0.166917	-0.123396	0.169845	0.125885
AMPD3	-0.102266	0.140141	0.0639542	-0.0608611	0.101653	0.116841
AMZ2	0.394588	0.116234	0.498085	0.0667301	0.00817321	0.144042
ANAPC1	-0.105019	0.123821	0.0450958	-0.0782403	0.0948878	0.0936378
ANAPC10	0.0103845	0.363068	0.390732	0.158739	0.0601706	0.283066
ANAPC11	0.145008	-0.133385	0.0183841	0.0549354	0.0311936	0.155907
ANAPC13	0.417167	-0.28901	0.113657	-0.0225251	0.00960089	0.0610487
ANAPC15	0.170129	-0.0967938	0.0781342	0.0495219	-0.0717357	0.0478573
ANAPC16	-0.00315723	-0.041106	-0.0259266	0.141244	-0.0504023	0.155945
ANAPC2	0.101361	-0.175372	-0.0638395	-0.16408	0.0803207	-0.00211989
ANAPC4	-0.117452	0.168691	0.0785045	-0.00749752	-0.048466	0.0171955
ANAPC5	-0.0323317	0.172192	0.160476	-0.00268789	0.147266	0.217477
ANAPC7	-0.148259	0.108706	-0.00988121	0.11172	-0.117313	0.0611092
ANG	-0.307356	-0.170231	-0.435485	0.237337	-0.0425353	0.254701
ANGEL1	0.0156701	0.0789192	0.111455	0.128494	-0.250222	-0.0559345
ANGEL2	-0.0150582	0.212965	0.217173	0.0533244	-0.155684	-0.0324941
ANGPT2	-0.559168	0.180805	-0.316589	-0.415718	0.61832	0.297869
ANGPTL4	-0.275917	0.0557692	-0.180502	-0.179555	0.263096	0.166018
ANK1	0.298283	-0.435173	-0.142102	0.629291	-1.40176	-0.733801
ANK2	-0.479817	0.603524	0.179282	-0.0758537	0.0727121	0.0737195
ANK3	-0.10066	0.0825301	0.00782421	-0.501188	0.426339	0.0250479
ANKAR	-1.38008	1.29101	0.0368369	-0.193863	-1.70864	-1.81925
ANKDD1A	0.388587	0.0445403	0.42086	0.41368	-0.553851	-0.0898215
ANKDD1B	1.64199	-2.52525	-0.99345	0.177191	0.167744	0.408091
ANKEF1	0.0318686	0.133756	0.181225	0.142014	-0.0335075	0.173568
ANKFN1	0.821387	-1.23395	-0.458641	-0.790994	-0.0222032	-0.697605
ANKFY1	0.211747	-0.0850161	0.128279	-0.282945	0.205423	0.0105552
ANKH	0.278593	-0.745504	-0.470586	-0.347254	0.382097	0.126402
ANKHD1	0.246161	-0.4672	-0.22218	-1.57826	1.70218	0.282149
ANKIB1	-0.0256744	0.0513933	0.0458147	-0.0857093	0.0377142	0.0293998
ANKLE1	0.398129	-0.71823	-0.333113	-0.10716	-0.126959	-0.155562
ANKLE2	-0.172906	-0.158717	-0.300025	-0.191701	0.16202	0.0534539
ANKMY1	-0.327276	-0.16585	-0.449469	-0.828578	0.840357	0.129406
ANKMY2	-0.0642253	-0.185399	-0.226517	-0.221115	0.196521	0.0601347
ANKRA2	0.621801	-0.411551	0.179763	0.22686	0.13471	0.422037
ANKRD1	-2.54195	2.44116	0.115886	-1.05922	1.50491	0.575808
ANKRD10	-0.307043	0.0662139	-0.198752	-0.188036	0.0919384	-0.0131607
ANKRD11	0.0768361	-0.14253	-0.0536067	-0.357825	0.385913	0.120221
ANKRD12	0.181697	-0.455421	-0.269829	-0.0372469	0.43824	0.475763
ANKRD13A	0.09509	-0.0305711	0.0751802	0.0515773	-0.160739	-0.0392021
ANKRD13B	-0.195283	0.16945	0.00751378	-0.597037	0.415824	-0.0761258
ANKRD13C	0.246323	-0.146416	0.098754	-0.0360912	0.0507392	0.0893556
ANKRD13D	-0.293064	0.240745	-0.0113347	0.332716	-0.576455	-0.189005
ANKRD16	-0.036591	-0.506327	-0.521969	-0.0550059	0.187185	0.207911
ANKRD17	0.0179464	0.0163167	0.0509511	-0.141032	0.233021	0.172381
ANKRD18A	0.677186	-1.01815	-0.375782	-0.368303	-0.165571	-0.441175
ANKRD18B	-1.63427	1.16873	-0.319774	0.803283	-1.71118	-0.878648
ANKRD2	-2.17438	2.04421	0.0577882	1.12212	-0.54268	0.59142
ANKRD22	0.602306	-1.38869	-0.815349	2.93698	-3.66552	-0.814845
ANKRD24	-0.444244	-0.212586	-0.604034	-0.130263	0.392399	0.341944
ANKRD26	0.127917	-0.434795	-0.298782	-0.0722589	-0.0218904	-0.0174829
ANKRD27	-0.0383711	-0.0737595	-0.0910429	-0.00914315	-0.0106009	0.0535041
ANKRD28	-0.22854	0.19899	0.00639445	-0.140174	0.0589541	-0.000875481
ANKRD29	0.262898	0.337841	0.59829	0.851915	-1.26619	-0.387662
ANKRD30B	-0.764512	1.0283	0.3416	0.13465	-0.519748	-0.319637
ANKRD31	0.474058	-1.16194	-0.706831	-0.242987	0.213078	0.056004
ANKRD33B	0.525576	0.0992597	0.601866	0.826776	0.00582578	0.860578
ANKRD36	-0.298837	-0.283461	-0.540861	-0.133946	-0.888359	-0.942298
ANKRD36B	-0.269872	0.12139	-0.109309	0.339798	-0.388342	0.00580585
ANKRD36C	0.0534498	0.216644	0.284008	-0.183062	0.222773	0.122379
ANKRD37	-0.709967	1.16643	0.530017	0.163355	-0.337135	-0.109873
ANKRD39	-0.290793	0.446937	0.196951	0.0738291	-0.293119	-0.150535
ANKRD40	0.10702	-0.14137	-0.0246208	0.0740845	-0.158238	-0.0154131
ANKRD42	-0.359558	0.874898	0.56152	-0.20961	0.434028	0.308523
ANKRD44	-1.11254	0.495064	-0.512471	0.344634	-0.310405	0.0883171
ANKRD45	0.204622	0.706844	0.913571	-0.107117	-0.556177	-0.58474
ANKRD46	0.277172	0.0048741	0.278482	0.00282521	0.231396	0.306821
ANKRD49	0.302159	-0.118304	0.17834	-0.0718915	-0.107896	-0.103141
ANKRD50	-0.186756	0.18653	0.0324538	-0.175856	0.0629305	-0.0306488
ANKRD52	0.130977	-0.221457	-0.0826224	-0.368507	0.368022	0.0922253
ANKRD54	0.0852529	-0.364325	-0.267643	-0.217891	-0.0984016	-0.231739
ANKRD6	0.257041	-0.481694	-0.226643	-0.275348	0.749101	0.561418
ANKRD61	-2.86133	3.51527	0.89556	0.111705	-1.28874	-1.11033
ANKRD9	0.162975	-1.78185	-1.61352	0.219544	1.62354	1.90395
ANKS1A	-0.146257	0.0504839	-0.0662575	0.0195147	-0.0240442	0.0671667
ANKS3	-0.246101	0.206476	-0.00230841	-0.0764158	0.244348	0.244823
ANKS6	0.167549	0.102976	0.275526	-0.110447	0.354832	0.323119
ANKZF1	-0.30267	0.0414237	-0.219511	0.679956	-0.878165	-0.162282
ANLN	-0.387715	-0.243758	-0.583093	-0.042321	-0.137125	-0.104401
ANO1	0.127851	-0.31148	-0.175527	-0.31038	0.187349	-0.0334688
ANO10	-0.114689	0.15509	0.0674505	-0.254123	0.385183	0.217577
ANO4	-1.21103	1.74082	0.642484	-1.64866	0.631939	-0.854683
ANO5	0.0211177	0.826249	0.863807	-0.0728271	0.081891	0.0857611
ANO6	-0.0553944	-0.0450686	-0.0780455	-0.0601393	0.0629305	0.0788013
ANO8	0.101708	0.0523379	0.16419	-0.146833	0.306809	0.240681
ANO9	0.383897	-0.984277	-0.612281	-0.162326	-0.0713505	-0.152132
ANP32A	-0.0546417	0.0210764	-0.0112065	-0.0267552	0.0391649	0.0866117
ANP32B	0.327898	-0.622061	-0.301689	-0.139573	0.122667	0.0634058
ANP32E	-0.171096	0.0394171	-0.100222	0.011524	-0.0303249	0.053328
ANTXR1	-0.0860568	0.273648	0.212404	-0.140899	0.202536	0.14202
ANTXR2	-0.752764	0.295112	-0.380754	-0.388487	0.114446	-0.180248
ANXA1	-0.112552	0.110364	0.0246941	0.162761	-0.0881456	0.138553
ANXA10	0.139886	0.0361856	0.183233	0.0828393	0.00375767	0.154864
ANXA11	0.240793	-0.257601	-0.0175293	-0.0734362	0.160584	0.163878
ANXA2	-0.0172787	0.0455816	0.0477428	0.116972	-0.0949252	0.0884647
ANXA3	-0.0117286	0.114995	0.122273	0.115941	-0.0934637	0.0889514
ANXA4	0.315279	-0.0644367	0.244302	0.0849846	0.10054	0.253675
ANXA5	0.0343993	0.0466621	0.096464	0.105719	-0.0327865	0.13996
ANXA6	-0.0914145	0.0984087	0.0322257	-0.0413462	0.0636783	0.0973244
ANXA7	-0.000982289	0.167186	0.18437	0.0699143	-0.0607916	0.0780894
ANXA9	-0.844061	0.986547	0.226517	0.235302	-0.829058	-0.533746
AOAH	-0.4084	0.685363	0.326958	0.111704	-0.406561	-0.228154
AOC2	0.327473	-1.08997	-0.769995	-0.00554604	-1.03589	-0.968386
AOC3	-1.39068	1.28223	0.0182848	-0.788945	-0.73215	-1.40561
AOX1	1.23551	-2.59325	-1.43617	-1.64866	1.43395	-0.0526763
AP000275.2	-0.522637	-0.342386	-0.806103	0	-0.574205	-0.501452
AP002495.1	-0.306865	0.219935	-0.0448671	0.0638547	-0.0575288	0.0756208
AP1AR	-0.0600562	0.218447	0.181172	0.2114	-0.163132	0.109572
AP1B1	0.172807	-0.137363	0.0400338	-0.246113	0.265695	0.105664
AP1G1	0.00843192	0.0976954	0.123559	0.00331684	0.0631901	0.13908
AP1G2	0.217687	-0.146496	0.0722742	-0.341353	0.29401	0.0438971
AP1M1	-0.0777069	0.141254	0.087708	0.0988792	-0.210466	-0.0441889
AP1M2	0.0928234	-0.0617679	0.0418939	0.0810353	-0.0342286	0.115171
AP1S1	-0.0775537	0.16799	0.114585	0.153618	-0.154223	0.0638291
AP1S2	0.0980165	0.123636	0.232086	0.204521	-0.257423	0.00877444
AP1S3	-0.0506285	0.199965	0.171382	-0.170548	0.122089	0.0335308
AP2A1	0.209978	-0.184301	0.0273632	-0.166689	0.141643	0.0567337
AP2A2	0.115183	-0.0849846	0.0392899	-0.019159	-0.0163041	0.0383275
AP2B1	0.237065	-0.0681327	0.168502	-0.17627	0.226496	0.132526
AP2M1	0.014036	0.117642	0.148671	0.0484022	0.0438368	0.162371
AP2S1	0.110428	0.13283	0.252722	0.175761	-0.124957	0.114038
AP3B1	-0.0528818	-0.00506876	-0.0357293	-0.0395848	0.168197	0.203509
AP3D1	0.120807	-0.174325	-0.0448657	-0.278472	0.232435	0.0417975
AP3M1	0.0680847	0.0573325	0.138188	-0.034229	0.10147	0.141848
AP3M2	-0.549516	-0.0757602	-0.564256	-0.0690624	-0.129171	-0.12174
AP3S1	0.243791	0.090473	0.333308	0.14528	-0.0557187	0.154446
AP3S2	-0.112657	0.285598	0.199832	0.193322	-0.43763	-0.182025
AP4B1	-0.285843	-0.0185914	-0.264013	-0.393562	0.43803	0.138535
AP4E1	0.0584932	0.0255125	0.0975261	-0.189104	0.182319	0.0762095
AP4M1	-0.346826	0.0433957	-0.258245	0.11094	-0.0703957	0.107289
AP4S1	0.220416	-0.095009	0.126278	0.0406779	0.254307	0.365535
AP5B1	-0.0623822	-0.519991	-0.55941	-0.0857343	0.231243	0.222905
AP5M1	0.189218	-0.0859518	0.106574	0.196322	-0.0267289	0.231714
AP5Z1	0.155064	0.0422157	0.203256	-0.0652491	-0.0831014	-0.0720637
APAF1	0.323793	-0.00437143	0.312216	-0.309517	-0.158324	-0.378326
APBA2	1.53095	-2.44692	-1.01749	-1.31092	1.80191	0.634743
APBA3	0.24103	0.0343136	0.274604	0.147762	-0.0764768	0.136036
APBB1	0.107026	-0.0885161	0.0282391	0.18475	0.319542	0.567039
APBB2	0.16614	-0.00940236	0.161848	-0.113908	0.166772	0.131786
APBB3	-0.274459	0.234292	-0.000635113	0.235798	-0.00383015	0.29195
APC	-0.10256	0.0648077	-0.0116498	-0.0606045	0.303501	0.318931
APC2	0.238129	-0.784135	-0.546519	1.1096	-1.26128	-0.13902
APEH	0.0432098	-0.0423809	0.0155432	0.0540915	-0.0290928	0.0948223
APEX1	0.0809459	-0.0520227	0.0406895	0.0250547	-0.0798958	0.016555
APEX2	-0.117216	-0.0224704	-0.112439	-0.0837248	0.18647	0.180033
APH1A	-0.0586613	-0.0880551	-0.124044	0.0939996	-0.180599	-0.0189368
APH1B	-0.160111	-0.498432	-0.627945	-0.00994304	-0.0842497	-0.0209012
API5	-0.117548	0.250038	0.159764	0.0265144	-0.0460061	0.0518254
APIP	0.173484	0.0153402	0.193361	0.152605	-0.109047	0.108046
APLF	0.38905	0.01126	0.388006	0.949544	-0.716929	0.253943
APLN	-0.522637	-0.964341	-1.42806	0	0	0.072753
APLP1	0.270422	-0.287941	-0.0205552	-0.345484	0.121895	-0.132126
APLP2	-0.257567	0.0957258	-0.123629	-0.0291084	-0.042227	0.00299412
APMAP	-0.234448	0.114665	-0.0833776	0.0304689	-0.211747	-0.110176
APOBEC3B	0.209985	0.0366648	0.248335	0.0815781	0.253382	0.403295
APOBEC3C	0.528998	-0.109565	0.396195	0.184358	-0.154381	0.0927448
APOBEC3F	-0.460517	0.448081	0.041631	-0.934558	0.76528	-0.0459113
APOBEC3G	0.0530752	-0.362846	-0.295827	-0.609637	2.64808	2.14421
APOBEC3H	-0.486348	1.22386	0.793593	0.131281	0.690889	0.887813
APOC1	0.542479	2.02105	2.53923	2.18248	-1.68099	0.45605
APOD	-1.54062	1.40286	0.000690689	0	-1.16107	-1.08832
APOE	-2.61248	0.624537	-1.76575	0.580211	-0.411066	0.210474
APOL2	-0.00525678	0.682508	0.695752	-0.0434937	0.245313	0.276928
APOL6	-0.872361	-0.39905	-1.18517	0.850095	-4.0763	-3.19949
APOM	-1.3421	2.26939	1.05023	-0.513788	0.552319	0.13911
APOO	-0.0641591	0.230576	0.189519	0.114555	-0.118068	0.0630358
APOOL	0.0147932	0.185252	0.216979	-0.747842	0.815486	0.180898
APOPT1	-0.478717	0.513905	0.0906766	0.806634	-0.684005	0.151696
APP	-0.21408	0.0202452	-0.159021	-0.179061	0.0115276	-0.0850823
APPBP2	0.0633213	0.131126	0.20759	0.184407	-0.183929	0.063244
APPL1	-0.265159	0.319874	0.0935202	-0.0336763	-0.00528878	0.0356118
APPL2	0.299488	-0.22137	0.0728114	-0.179167	0.277301	0.18059
APRT	0.0804043	-0.0266733	0.0655396	0.151723	-0.177836	0.0384227
APTX	0.0488033	0.0679332	0.131014	0.146555	0.0295946	0.240965
AQP3	-0.769995	0.575117	-0.116634	0.31099	-0.552648	-0.185748
AQP5	-0.424266	0.362586	-0.0104448	0	0	0.072753
AQR	-0.116136	0.215987	0.127014	-0.0639357	0.104323	0.116603
ARAF	0.239885	-0.133761	0.105473	0.24259	-0.0805081	0.221696
ARAP1	-0.00507367	-0.130483	-0.11707	-0.174646	0.352697	0.260263
ARAP2	-0.0382579	-0.0448799	-0.0620589	0.237488	-0.287102	0.0102772
ARAP3	-0.187764	-0.232854	-0.38786	-0.107876	0.20069	0.17141
ARC	-0.770965	0.973973	0.281328	-0.0352499	-0.0348199	0.0045923
ARCN1	-0.00533559	0.147097	0.160268	0.0641705	0.0106809	0.144129
AREG	0.429804	0.0475569	0.461873	0.138281	-0.0178026	0.185742
AREL1	0.0331823	0.082031	0.130711	0.0931626	0.102633	0.263503
ARF1	0.160543	-0.17988	-0.0137892	0.0324148	-0.0025963	0.100816
ARF3	0.0264167	0.304716	0.347159	-0.225931	0.741587	0.600645
ARF4	0.108188	-0.0235458	0.0942803	0.129364	-0.0439137	0.151197
ARF5	0.0692176	0.0273013	0.109201	-0.00470796	-0.024143	0.044157
ARF6	-0.0854133	0.0433503	-0.0173002	-0.0425361	0.13927	0.171791
ARFGAP1	0.168933	-0.173896	-7.02663e-05	-0.134161	0.146387	0.0922448
ARFGAP2	0.145391	0.0555673	0.20769	0.15985	-0.100777	0.123169
ARFGAP3	-0.254914	0.623217	0.406308	0.320903	-0.407216	-0.0309392
ARFGEF1	0.0304227	0.0347365	0.0808725	-0.120666	0.105324	0.0639456
ARFGEF2	0.119936	0.161535	0.290192	-0.0149123	0.182515	0.241163
ARFGEF3	0.116855	-0.151468	-0.025652	-0.0603338	-0.166342	-0.150655
ARFIP1	-0.123356	0.350591	0.254962	-0.0127429	0.10297	0.16367
ARFIP2	0.0757027	0.168468	0.256347	0.120829	-0.10599	0.0810481
ARFRP1	0.0560659	-0.167704	-0.0979284	-0.127977	0.29869	0.250397
ARG2	-0.223356	0.639689	0.451872	0.3049	-0.16536	0.195781
ARGLU1	-0.157133	0.0458304	-0.0809369	0.119334	0.0187996	0.204424
ARHGAP1	0.111584	-0.12801	-0.00705307	-0.113929	0.123328	0.0883223
ARHGAP10	-0.129299	0.185884	0.0847766	-0.0385588	0.14602	0.182303
ARHGAP11A	-0.700078	0.373203	-0.254093	-0.700948	0.295049	-0.295184
ARHGAP11B	-0.523637	0.0191841	-0.445455	-1.22402	-0.634347	-1.71933
ARHGAP12	-0.250989	0.108448	-0.104843	0.0425075	-0.20821	-0.0952516
ARHGAP17	0.152234	-0.339777	-0.181347	-0.506604	0.558011	0.151596
ARHGAP18	-0.170018	0.160968	0.0223221	-0.0279399	0.0113305	0.0576568
ARHGAP21	-0.099064	-0.239071	-0.312305	-0.149071	0.191703	0.123459
ARHGAP22	-0.339628	0.110532	-0.184473	-0.253685	0.338495	0.171302
ARHGAP23	0.221143	-0.408493	-0.186536	-0.180073	0.511686	0.414119
ARHGAP24	-0.62521	0.910618	0.352341	1.89822	-2.24348	-0.375314
ARHGAP26	0.178506	-0.19399	-0.011339	-0.134286	0.193302	0.139042
ARHGAP27	0.117851	0.124433	0.251168	0.0614898	0.0218683	0.152781
ARHGAP29	-0.0719437	0.191104	0.142871	-0.0985174	0.141178	0.120749
ARHGAP31	0.0899846	-0.968642	-0.867598	0.233284	0.808756	1.10216
ARHGAP32	0.3242	-0.397609	-0.080647	-0.110731	0.213481	0.181501
ARHGAP35	-0.0552409	-0.104493	-0.137328	-0.266301	0.164255	-0.0148707
ARHGAP39	-0.228214	-0.143328	-0.335623	-0.414224	0.156199	-0.162839
ARHGAP4	-0.0317803	-0.0634464	-0.0746539	-0.138409	0.18015	0.121991
ARHGAP40	-1.1278	1.40088	0.379272	0.635372	-1.06326	-0.389546
ARHGAP42	0.245346	0.283571	0.52784	-0.435011	0.670414	0.331715
ARHGAP44	-0.129821	0.458549	0.356959	-0.0609818	0.349233	0.364307
ARHGAP45	0.0320692	-0.283288	-0.235634	0.0235257	-0.249039	-0.154034
ARHGAP5	0.176437	-0.119861	0.060883	0.0574652	-0.0747911	0.0523149
ARHGDIA	0.486428	-0.467542	-0.00102594	-0.171999	0.287768	0.197838
ARHGDIB	-0.0110065	-0.110868	-0.102924	1.0201	-0.933173	0.104437
ARHGEF1	-0.0516928	-0.137342	-0.166907	-0.179094	0.148662	0.0520201
ARHGEF10	-0.375248	0.116825	-0.211017	-1.83586	2.55252	0.888832
ARHGEF10L	0.353282	-0.222102	0.121671	-0.260973	0.248718	0.0746313
ARHGEF11	-0.00512086	-0.00883152	0.00453768	0.0819462	-0.125884	0.0243776
ARHGEF12	0.0231193	-0.0188265	0.0205767	-0.13176	0.0281342	-0.0237368
ARHGEF16	-0.252677	0.130508	-0.0843395	0.0319509	-0.200417	-0.0974434
ARHGEF17	0.0960865	-0.413264	-0.306594	-0.62283	0.325836	-0.19051
ARHGEF18	-0.138868	-0.159079	-0.269008	-0.052963	-0.420722	-0.398064
ARHGEF19	-0.163224	-0.270939	-0.403322	-0.106672	-0.187487	-0.215629
ARHGEF2	-0.0856783	0.0264298	-0.034465	-0.0723931	0.0636607	0.0679413
ARHGEF25	-0.530528	0.421604	-0.0493876	1.03591	-1.7473	-0.694736
ARHGEF26	0.185462	-0.462954	-0.273891	-0.0906846	0.0810669	0.0680466
ARHGEF28	-0.271635	-0.438989	-0.671313	-0.158768	0.145212	0.0677962
ARHGEF3	-0.113568	0.231522	0.144917	0.0114614	-0.125583	-0.0419891
ARHGEF33	-1.14306	1.08322	0.0475511	-0.609637	0.259083	-0.244784
ARHGEF35	-0.803612	0.866851	0.14411	-0.364737	0.877489	0.605258
ARHGEF37	0.164078	-0.956854	-0.787504	-0.603036	-0.0458684	-0.543492
ARHGEF39	0.215889	-0.778349	-0.561236	-0.382827	-0.0875598	-0.376901
ARHGEF4	-0.154573	0.128717	0.0043095	-0.423038	0.340226	0.0128525
ARHGEF40	-0.0473457	-0.0838668	-0.109424	0.119106	0.00827335	0.193682
ARHGEF5	0.369703	-0.284289	0.0746214	-0.0742425	0.318826	0.321357
ARHGEF6	0.0957369	-1.12449	-1.01814	-0.481902	0.615943	0.232893
ARHGEF7	0.104595	-0.0602511	0.0542622	-0.217339	0.172339	0.0395242
ARHGEF9	-0.357556	0.544801	0.233268	0.269769	-0.458069	-0.130157
ARID1A	0.122966	-0.298618	-0.167169	-0.109811	0.142443	0.111332
ARID1B	0.354666	-0.685451	-0.340403	-0.239651	0.527696	0.373777
ARID2	-0.0657549	-0.0617335	-0.104261	-0.274858	0.368387	0.181168
ARID3A	0.478344	0.265054	0.724118	-0.00456609	0.250984	0.319418
ARID3B	1.06455	-1.84023	-0.840756	-0.657802	1.21626	0.666839
ARID4A	-0.139331	0.055542	-0.0548139	-0.149112	0.137251	0.0689674
ARID4B	-0.0979983	0.0175242	-0.0547282	-0.116026	0.144118	0.107129
ARID5A	0.0279885	-0.262667	-0.218775	0.34349	0.0134037	0.411044
ARID5B	-1.39501	1.61673	0.348798	-0.387972	-0.17145	-0.465657
ARIH1	0.0721395	-0.00968875	0.074905	-0.171142	0.213979	0.124859
ARIH2	-0.139762	0.135444	0.0246906	0.0294999	0.0246042	0.125259
ARL1	-0.145435	0.276132	0.160148	0.0378463	-0.0457642	0.0627855
ARL13B	0.0492453	-0.089657	-0.0261689	-0.026879	-0.0544561	-0.00712633
ARL14	0.269768	1.91845	2.18523	-1.22506	-0.123635	-1.2096
ARL14EP	0.0839797	0.198246	0.293755	0.284061	-0.0862756	0.255155
ARL14EPL	0.0974851	0.129854	0.237813	0.161784	-0.0551172	0.170658
ARL15	0.279528	0.155987	0.431767	-0.829959	0.954714	0.242456
ARL16	0.0772257	-0.224188	-0.134905	0.263839	-0.316126	0.0061778
ARL2	-0.11442	0.461169	0.373778	0.451869	-0.205637	0.294512
ARL2BP	0.237768	-0.019741	0.217542	0.286574	-0.21208	0.131726
ARL3	0.230018	0.0203003	0.250438	0.234114	-0.161292	0.132896
ARL4A	-0.242727	0.0900531	-0.115622	-0.416453	0.170325	-0.150821
ARL4C	0.104282	-1.30288	-1.18865	-0.273506	0.329124	0.143183
ARL4D	-0.128433	0.493024	0.392714	0.0390775	-0.644304	-0.53459
ARL5A	0.139641	0.257794	0.404615	0.0498032	0.150651	0.27051
ARL5B	0.2482	-0.0823605	0.16454	0.0563185	0.104314	0.230335
ARL6	-0.0886535	0.158211	0.0945733	-0.23429	0.0781303	-0.0707182
ARL6IP1	-0.318402	0.39478	0.119342	-0.246458	-0.0242436	-0.184601
ARL6IP4	0.0127971	0.29969	0.329578	0.452903	-0.436918	0.06421
ARL6IP5	0.154362	-0.0349113	0.125481	-0.0145868	-0.164294	-0.105338
ARL6IP6	-0.176845	0.0565085	-0.088431	0.159211	-0.198955	0.0243859
ARL8A	-0.0536695	0.394178	0.362791	0.101019	-0.0262463	0.142055
ARL8B	0.134731	-0.0320373	0.110258	0.120905	-0.116623	0.0704871
ARMC1	-0.0839111	-0.0128168	-0.0720825	4.59737e-05	-0.0702651	0.0025314
ARMC10	0.203138	-0.0574796	0.147879	0.186304	-0.237161	0.0118064
ARMC12	-0.679593	-0.647707	-1.25612	-0.0984422	-0.510171	-0.530529
ARMC2	-0.153358	0.522027	0.398741	-0.0473201	-0.345202	-0.317206
ARMC3	-0.763812	0.991415	0.305364	0.888164	-0.756166	0.15665
ARMC4	-0.0068406	-0.156268	-0.144484	0.0893466	-0.024261	0.133
ARMC5	0.0662165	-0.507108	-0.427975	0.00416588	-0.268095	-0.191401
ARMC6	0.108438	-0.230419	-0.112363	-0.0828191	-0.0694999	-0.0750806
ARMC7	-0.220819	-0.356562	-0.542041	0.0287536	-0.197897	-0.0979479
ARMC8	-0.00973971	0.20606	0.215171	-0.0687073	-0.00436595	0.00340088
ARMC9	0.104658	-0.196065	-0.0814936	-0.377111	0.280776	-0.00315787
ARMCX3	-0.159266	0.298089	0.169355	0.381313	-0.440109	-0.00669413
ARMCX5	-0.423812	0.347557	-0.0250564	0.0640464	0.343557	0.476888
ARMCX6	-0.173957	0.169032	0.0267542	-0.15094	0.206159	0.136147
ARMT1	-0.166339	0.254915	0.119661	-0.121093	0.113184	0.0714017
ARNT	0.0523275	-0.0760169	-0.00968736	0.170993	-0.15588	0.0786058
ARNT2	-0.639419	-0.0562595	-0.627635	-0.641874	0.528729	-0.00562966
ARNTL	-0.37366	0.544009	0.217631	-0.219463	0.026441	-0.108384
ARNTL2	0.287383	-0.0994758	0.183546	-0.0172874	-0.155459	-0.099057
ARPC1A	0.334818	0.182422	0.509172	0.22256	-0.178356	0.104904
ARPC1B	-0.117304	0.732794	0.642744	0.118212	-0.261144	-0.0765807
ARPC2	0.233621	-0.0600556	0.173404	0.092395	-0.00861521	0.151529
ARPC3	0.202418	0.100757	0.305451	0.214972	-0.118866	0.157216
ARPC4	-0.0272388	0.18471	0.177689	0.00855336	0.00145119	0.0822944
ARPC5	0.130927	-0.0271811	0.111607	0.046006	0.00575674	0.122024
ARPC5L	-0.223547	0.239329	0.0513363	0.0455594	-0.0412847	0.0745604
ARPP19	0.0521435	0.179011	0.245171	0.054174	0.0402697	0.164263
ARRB1	0.257684	-0.084384	0.171259	0.473586	-0.352576	0.168115
ARRB2	0.144416	-0.174706	-0.0234825	0.177961	-0.134737	0.106339
ARRDC1	-0.0167969	-0.059	-0.0563947	0.0439843	0.0828101	0.197165
ARRDC2	0.349895	-0.0765785	0.264072	0.291053	-0.342343	0.00569982
ARRDC3	-0.18395	0.471479	0.319989	0.00240334	-0.0652736	0.00975258
ARRDC4	0.0208907	-0.106703	-0.0693543	-0.0327703	-0.567354	-0.525596
ARSA	-0.470053	0.122671	-0.29257	0.265684	-0.350363	-0.0263143
ARSB	0.217957	-0.272916	-0.0538969	-0.238501	0.0415668	-0.111265
ARSD	-0.130723	0.146482	0.044062	-0.1507	0.104801	0.0350161
ARSG	-0.152226	0.0578376	-0.0644056	-0.0643227	-0.429519	-0.417605
ARSJ	0.600577	-0.208031	0.363718	0.0372385	-0.725203	-0.617228
ARSK	0.0434757	-0.660619	-0.602449	0.404965	-0.839263	-0.383477
ART5	-0.88533	1.32443	0.526357	0.231002	-0.264782	0.0264629
ARTN	0.542018	-1.32928	-0.811518	0.22074	0.335162	0.6167
ARV1	0.280849	-0.0943519	0.182646	-0.436017	0.29682	-0.0428304
ARVCF	0.309778	0.372864	0.676531	-0.00151625	-0.180555	-0.109236
ARX	-0.522637	-0.303414	-0.767131	0.111705	0.259109	0.437517
ASAH1	0.154887	-0.0768151	0.0840621	0.141936	-0.114783	0.0922188
ASAH2	-0.0593587	-0.263922	-0.300554	-0.978332	0.821388	-0.0312064
ASAP1	0.169612	-0.116156	0.0582948	-0.0501956	0.0136936	0.0389695
ASAP2	-0.0858075	-0.148046	-0.20906	-0.336602	0.237583	-0.0080364
ASAP3	-0.0566442	0.301884	0.267755	-0.17068	0.455444	0.366761
ASB1	-0.09671	0.217841	0.146777	0.265566	-0.27413	0.0498059
ASB13	0.0101281	-0.0961008	-0.0686739	-0.380252	0.429029	0.142123
ASB6	-0.205848	0.195339	0.0236621	0.336617	-0.237805	0.153335
ASB7	0.263549	0.0468583	0.307908	0.100434	0.0859364	0.253684
ASB8	0.622689	-0.332915	0.259217	-0.245308	0.195145	0.0358748
ASB9	-0.265971	0.408432	0.181329	0.0143111	0.224727	0.311016
ASCC1	0.0579331	-0.294685	-0.223188	-0.0617154	0.0305712	0.0449512
ASCC2	0.182876	-0.107034	0.0796452	-0.0797753	0.086815	0.0841131
ASCC3	0.247395	0.187469	0.433627	0.0818874	-0.046609	0.103597
ASF1A	-0.106594	0.306723	0.226547	0.0406775	0.00575574	0.116983
ASF1B	-0.304614	0.167899	-0.0948282	0.000309203	0.0115003	0.0845458
ASGR1	-1.02188	2.66031	1.73636	-0.590701	0.521615	0.0356587
ASH1L	0.0445743	-0.211809	-0.152627	-0.0118119	0.119564	0.181145
ASH2L	0.285005	-0.142273	0.138557	-0.44231	0.527986	0.182384
ASIC1	0.376454	-0.539013	-0.173878	-0.130924	-0.102523	-0.153603
ASIC3	-0.764721	0.797324	0.110435	-1.31086	0.956224	-0.210893
ASL	0.231261	-0.157793	0.0734915	0.0220665	0.0807669	0.174391
ASMTL	0.15387	-0.160529	-0.000589487	-0.0296289	0.0732397	0.117968
ASNA1	-0.0504169	0.285606	0.257218	0.222785	-0.130198	0.153275
ASNSD1	-0.0775315	0.225717	0.172332	0.173195	-0.126355	0.110213
ASPH	-0.10552	0.0550634	-0.0241231	0.0785386	-0.120429	0.0266091
ASPHD1	0.341466	-0.07791	0.25497	-0.444227	0.668947	0.321531
ASPHD2	-0.344293	0.253723	-0.0455826	-0.399586	0.133516	-0.171676
ASPM	-0.799641	0.16812	-0.550961	-0.548122	0.124304	-0.32138
ASPSCR1	0.0225224	-0.137059	-0.0982061	-0.256256	0.277173	0.107549
ASRGL1	-0.151249	0.273549	0.152206	-0.22015	0.288681	0.153207
ASS1	0.0595808	-0.13149	-0.0584737	0.0178567	-0.086723	0.00291959
ASTE1	-0.61261	0.393793	-0.152868	0.370448	-0.37267	0.0504688
ASTN1	-1.54062	0.723023	-0.679149	0	0.259117	0.33187
ASTN2	0.363312	0.0135538	0.366573	0.345759	-1.25065	-0.850867
ASXL1	-0.208019	-0.254863	-0.428541	-0.270553	0.334326	0.151179
ASXL2	-0.25063	0.385374	0.172414	-0.0392819	0.194062	0.22966
ATAD1	-0.11009	0.26468	0.181281	0.0571573	0.0510304	0.177845
ATAD2	-0.393933	0.112999	-0.232069	0.0470264	-0.00535743	0.111875
ATAD2B	-0.251977	0.31833	0.104129	-0.010459	0.177576	0.240436
ATAD3A	-0.220333	0.152285	-0.0327443	-0.0126149	-0.124465	-0.0636433
ATAD3B	-0.173215	0.0440534	-0.0975397	-0.113768	0.0708494	0.0359958
ATAD5	-0.0479807	-0.177286	-0.203429	0.0572326	0.430846	0.557732
ATAT1	0.199451	0.240888	0.442847	0.143791	0.109605	0.318362
ATE1	0.110303	-0.000499283	0.119276	-0.013411	0.185627	0.245695
ATF1	-0.132016	0.215792	0.11218	0.0783041	-0.0265436	0.120273
ATF2	-0.251108	0.371805	0.158404	-0.0695429	-0.194387	-0.18741
ATF3	2.00003	-0.284305	1.57757	0.425067	0.573726	1.04853
ATF4	0.180287	-0.280645	-0.0963527	0.0438573	-0.160354	-0.0461188
ATF5	0.506293	-0.682387	-0.197557	0.384798	-0.232827	0.203884
ATF6	-0.325717	0.185451	-0.0967304	-0.0824124	0.261532	0.256336
ATF6B	0.411761	-0.527028	-0.129346	0.143761	-0.246699	-0.0379707
ATF7	0.233058	-0.118531	0.11441	-0.00607707	-0.0967811	-0.029776
ATF7IP	-0.0447321	-0.15692	-0.180067	-0.439682	0.31758	-0.0255363
ATF7IP2	0.291664	-1.14386	-0.856888	0.00190187	0.252701	0.327253
ATG10	-0.123798	0.170456	0.0744201	-0.0648632	-0.0681558	-0.056753
ATG101	-0.209798	0.132385	-0.042933	0.0616578	-0.127315	0.0037567
ATG12	0.010971	0.301575	0.329779	0.236126	-0.115147	0.180945
ATG13	0.509093	-0.303312	0.1841	0.159207	-0.134043	0.0892942
ATG14	0.113096	-0.262915	-0.140564	0.186596	-0.191574	0.0576688
ATG16L1	-0.263142	0.233238	0.00874331	-0.0227974	-0.00662131	0.044569
ATG16L2	-0.177486	-0.090529	-0.236059	0.269926	-0.162914	0.165147
ATG2A	0.228688	-0.552953	-0.324041	-0.118279	0.470853	0.431733
ATG2B	-0.216887	0.359415	0.177561	-0.016039	0.0774726	0.135055
ATG3	-0.037043	0.015424	-0.000635043	0.0305024	0.0160119	0.117615
ATG4A	-0.0858866	0.574859	0.513772	-0.13946	0.100533	0.0413788
ATG4B	0.089708	0.00403678	0.104826	0.225942	-0.29506	-0.00860187
ATG4C	-0.125502	0.164527	0.0669195	0.0966441	-0.18274	-0.0185765
ATG4D	-0.111837	0.144869	0.0598593	0.0764466	0.15721	0.302269
ATG5	0.161102	0.0145087	0.181115	0.252846	-0.204205	0.1077
ATG7	-0.211251	0.354773	0.178115	0.162406	-0.184359	0.0420043
ATG9A	-0.106096	0.176816	0.0970982	-0.218672	0.0695175	-0.0645586
ATG9B	0.898843	-0.216171	0.630542	0.111704	-0.800517	-0.622109
ATIC	0.406096	-0.410997	-0.0185362	-0.164634	0.175997	0.0930317
ATL1	-0.342791	0.551678	0.253757	-0.853528	0.581215	-0.153334
ATL2	-0.189677	0.162105	0.00533636	-0.123772	0.0231938	-0.0211223
ATL3	-0.224725	0.125261	-0.0638175	-0.210343	0.0756944	-0.0505042
ATM	-0.0248317	0.0662669	0.0614651	-0.0772948	0.160351	0.159995
ATMIN	0.0688424	-0.0990685	-0.0175143	0.0140892	0.0417979	0.127877
ATN1	0.959604	-1.14501	-0.242285	-0.176555	0.125801	0.0315605
ATOH8	-1.14306	1.01005	-0.0256145	0	-2.66823	-2.59548
ATOX1	0.147043	0.0354932	0.189139	0.0417873	-0.086251	0.0260262
ATP10D	-0.152564	-0.187153	-0.309708	0.154039	0.288404	0.506854
ATP11A	0.0817546	-0.229235	-0.135778	-0.32572	0.260458	0.0251317
ATP11B	0.0250903	0.152052	0.193272	-0.232113	0.281954	0.135166
ATP11C	-0.204162	0.311956	0.141833	-0.254367	0.119932	-0.0479064
ATP12A	-0.298895	-0.502956	-0.76041	-0.449991	0.200091	-0.152777
ATP13A1	0.0515332	-0.241415	-0.175817	-0.0822441	-0.198737	-0.203774
ATP13A2	0.199215	-0.555583	-0.353842	-0.105701	0.0120854	-0.015138
ATP13A3	-0.0363527	0.0935776	0.0781549	-0.0421947	0.0254104	0.058254
ATP1A1	-0.147469	0.00126092	-0.116597	-0.226424	0.112529	-0.0288792
ATP1A3	0.192253	-0.445958	-0.250634	-0.450536	0.151622	-0.201761
ATP1B1	-0.475974	0.181664	-0.239035	-0.157872	-0.0495952	-0.126164
ATP1B3	0.00798174	0.005106	0.0305542	0.0104323	-0.0300047	0.0526156
ATP23	-0.197113	0.703325	0.539701	0.209313	-0.377507	-0.106777
ATP2A1	-0.242784	-3.30644	-3.51216	0.400706	-1.65569	-1.20393
ATP2A2	-0.0721603	-0.0488672	-0.0973002	-0.181919	0.115179	0.0158654
ATP2A3	-0.136898	0.0372687	-0.0708446	0.392811	-0.735755	-0.291465
ATP2B1	-0.38354	0.0871275	-0.248359	-0.164217	0.100718	0.0181473
ATP2B4	0.0239616	-0.245826	-0.205647	-0.153079	0.0459965	-0.0260392
ATP2C1	-0.170324	0.0891612	-0.0497668	-0.140129	0.131532	0.0717456
ATP2C2	-0.416255	0.0787474	-0.286899	-0.11206	-0.159111	-0.192349
ATP5A1	-0.0390027	0.0705655	0.0526999	0.12381	-0.104059	0.085799
ATP5B	0.0702909	0.0433961	0.126286	0.100033	-0.0802179	0.0871508
ATP5C1	-0.00717651	0.196946	0.20842	0.162052	-0.136602	0.0894266
ATP5D	0.453958	-0.414183	0.0224002	-0.0673472	0.151553	0.160606
ATP5E	0.165512	0.106418	0.277089	0.267892	-0.105638	0.220499
ATP5F1	0.0989789	0.125109	0.234446	0.179469	-0.137899	0.104604
ATP5G1	-0.0157167	0.148213	0.151814	0.136056	-0.0847903	0.11665
ATP5G2	0.101593	-0.124416	-0.0126699	0.0321194	0.0593224	0.162455
ATP5G3	0.0960735	-0.0428647	0.0637933	0.0905712	-0.0269085	0.131511
ATP5H	0.11144	-0.136058	-0.0152339	0.107613	-0.145366	0.0291719
ATP5I	0.0589064	0.105581	0.177976	0.273814	-0.274752	0.0569859
ATP5J	0.289653	0.0416779	0.326792	-0.0789646	0.222794	0.220859
ATP5J2	0.0437356	0.126025	0.184433	0.0585451	0.0434701	0.171598
ATP5L	0.125704	-0.149485	-0.015511	0.239845	-0.159292	0.140317
ATP5O	0.207703	-0.0290908	0.180476	0.352086	-0.29071	0.115061
ATP5S	0.215048	-0.114392	0.101946	0.383487	-0.164492	0.27098
ATP6AP1	0.0452079	-0.26022	-0.200454	-0.357627	0.276814	0.011308
ATP6AP1L	0.0858626	-0.250768	-0.153523	-0.22084	-2.98011	-3.11624
ATP6AP2	-0.0797822	0.0963252	0.0408658	-0.0447973	0.0538137	0.0841956
ATP6V0A1	0.0932987	-0.366506	-0.262406	-0.0929562	0.00578195	-0.00938688
ATP6V0A2	-0.129772	-0.156238	-0.257782	0.37417	-0.443904	-0.0172455
ATP6V0A4	-1.35103	0.732512	-0.494883	0.296532	-0.692156	-0.33893
ATP6V0B	0.0414802	-0.00158038	0.0547493	0.0483548	-0.229496	-0.111007
ATP6V0D1	0.150278	-0.0141606	0.142467	-0.0462502	-0.0639905	-0.0349828
ATP6V0E1	0.0773028	0.162435	0.251789	0.00980145	-0.0847485	-0.00272488
ATP6V0E2	0.0854869	-0.128914	-0.0320152	0.441701	-0.70081	-0.210278
ATP6V1A	-0.164162	0.209098	0.0758506	-0.129657	0.176871	0.126989
ATP6V1B2	-0.180769	0.194338	0.0457815	-0.026905	0.065972	0.113277
ATP6V1C1	0.0530882	0.0897401	0.156771	-0.0426683	0.0542755	0.0866711
ATP6V1C2	0.631776	-0.0260391	0.574471	-0.139143	0.0945622	0.0357083
ATP6V1D	-0.083298	0.126491	0.0677902	0.280324	-0.199908	0.137988
ATP6V1E1	0.128941	0.105439	0.242397	0.105758	-0.0712741	0.101509
ATP6V1E2	0.0729588	-0.88053	-0.795181	0.273505	-0.253858	0.0775874
ATP6V1F	0.187756	-0.106353	0.0848244	0.0619963	0.0250771	0.156469
ATP6V1G1	0.297638	-0.0866302	0.205845	0.0687503	0.0204361	0.158216
ATP6V1H	0.102956	-0.149964	-0.0369604	0.266442	-0.176189	0.148576
ATP7A	-0.166761	0.328672	0.193029	-0.175844	0.157393	0.0638257
ATP7B	0.405232	-0.863715	-0.472051	-0.41699	-0.0932069	-0.414861
ATP8A1	-0.661318	1.31395	0.722382	0.513095	-0.839399	-0.281339
ATP8B1	-0.24645	0.282139	0.0730329	-0.184825	0.279502	0.17744
ATP8B2	0.0988737	0.16672	0.275959	0.0643747	-0.0228294	0.110812
ATP8B3	0.412413	-0.0981148	0.300169	-0.721971	0.55724	-0.0528777
ATP8B4	0.148884	-0.526341	-0.370999	1.40552	-1.33129	0.0708699
ATP9A	0.0373159	-0.548263	-0.495772	-0.16153	-0.0912625	-0.171291
ATP9B	0.0717951	-0.229117	-0.144841	0.293584	-0.109149	0.241288
ATPAF1	0.0826179	0.162526	0.256779	0.290713	-0.258013	0.0897081
ATPAF2	0.116606	-0.0406208	0.0849655	0.118851	-0.182324	0.00284325
ATPIF1	-0.0283592	0.266782	0.258728	0.0514177	0.033929	0.155315
ATR	-0.191817	0.381099	0.222357	-0.116119	0.126636	0.0895586
ATRAID	-0.0536217	0.0482346	0.016892	0.0582447	-0.165956	-0.0381123
ATRIP	-0.428986	0.570923	0.193541	0.0707529	0.062011	0.201685
ATRN	-0.221518	0.213118	0.0269963	-0.255513	-0.0460558	-0.214977
ATRNL1	0.689617	-0.00343143	0.6504	-0.366178	0.106035	-0.167558
ATRX	0.0441801	-0.0679232	-0.00910455	-0.13513	0.256935	0.201876
ATXN1	-0.140673	-0.272083	-0.383676	0.138626	-0.199395	0.00447655
ATXN10	0.264037	-0.11328	0.14822	-0.0794252	0.162512	0.160141
ATXN1L	0.15334	0.040083	0.199534	-0.0408015	0.491556	0.525717
ATXN2	0.364267	-0.644552	-0.290652	0.00078105	-0.0814815	-0.0079897
ATXN2L	0.413372	-0.440547	-0.0413784	-0.18112	0.14093	0.0423721
ATXN3	0.581604	-0.670128	-0.11587	0.137741	0.0797854	0.28282
ATXN7	0.157201	-0.242733	-0.0797226	-0.0307572	0.253442	0.297103
ATXN7L1	0.458992	-0.249452	0.191773	0.307749	-0.151935	0.2119
ATXN7L2	0.00567637	-0.294223	-0.2709	0.117951	-0.214195	-0.029879
ATXN7L3	-0.10084	-0.208957	-0.28383	0.0329352	-0.060423	0.0434816
ATXN7L3B	-0.00687512	-0.122454	-0.110702	-0.231724	0.274527	0.128106
AUH	0.0967405	-0.0848205	0.0224524	0.0997354	-0.0253196	0.141767
AUNIP	-0.659987	0.192262	-0.398075	0.0533693	0.00686393	0.130096
AUP1	0.0240288	0.252414	0.292656	-0.00138334	-0.0457599	0.0256847
AURKA	-1.18964	0.309396	-0.769215	-0.818507	-0.2524	-0.953825
AURKAIP1	0.0720952	-0.100469	-0.0159159	-0.00154833	0.0500146	0.121303
AURKB	-0.260526	-0.0146248	-0.236707	-0.176384	0.00204674	-0.0920312
AURKC	-0.249372	1.45025	1.23845	-0.178157	0.580721	0.484966
AVEN	0.228358	-0.108162	0.120445	0.201117	-0.142343	0.120635
AVL9	0.0547974	0.0261995	0.094806	-0.230404	0.193885	0.0487123
AVPI1	0.392503	-0.153367	0.226563	-0.234797	0.65388	0.504552
AXDND1	-0.171829	1.80873	1.66841	0.26114	-1.17225	-0.852496
AXIN1	-0.26571	0.147721	-0.0791407	0.141965	-0.415818	-0.208788
AXIN2	-0.75092	0.229472	-0.444694	-0.668296	0.280142	-0.279207
AXL	0.224846	-0.328359	-0.102989	-0.132189	0.0368585	-0.0154181
AZGP1	1.47436	-1.72179	-0.344524	0.833035	-1.50939	-0.648722
AZI2	0.250681	0.168032	0.41722	0.0882816	-0.0313271	0.124926
AZIN1	0.0658831	0.0605321	0.139358	0.0409773	0.114945	0.226456
AZIN2	-0.794496	-0.159371	-0.873709	0.0907342	-0.139131	0.0194427
B2M	0.0220305	0.0885722	0.126972	0.195212	-0.0292133	0.22818
B3GALNT1	-0.250652	0.18887	-0.0241099	-0.309404	0.201537	-0.0183571
B3GALNT2	-0.00993122	0.0699089	0.0788435	-0.145958	0.0987127	0.0334124
B3GALT1	-1.67981	-1.19021	-2.7207	-2.24441	-0.23692	-2.28702
B3GALT4	0.483287	-1.53434	-1.07072	-1.31086	-0.637507	-1.80462
B3GALT5	-1.0822	-2.15967	-3.13924	-1.809	1.45355	-0.184723
B3GALT6	0.475566	-0.263006	0.193497	-0.420846	0.360007	0.0347054
B3GAT3	-0.275016	0.211799	-0.023642	0.139216	-0.447197	-0.242767
B3GLCT	-0.190081	0.0511059	-0.106036	0.228133	-0.482961	-0.194431
B3GNT2	-0.463738	0.424228	0.0148083	0.0913478	-0.0799651	0.0791885
B3GNT3	-0.139427	-0.218794	-0.329239	-0.0321162	-0.267065	-0.224689
B3GNT4	-0.379831	-0.0261042	-0.358172	-0.191983	0.151454	0.042622
B3GNT5	0.32494	-0.253042	0.064603	0.00302051	0.380384	0.455994
B3GNT7	-0.225527	0.3138	0.123982	-1.09784	1.40962	0.443989
B3GNT9	-0.58632	-0.567502	-1.08993	-1.33449	-0.527534	-1.717
B3GNTL1	0.154264	-0.0559476	0.104354	0.0255777	0.125666	0.222611
B4GALNT1	0.308842	-0.30435	-0.00154552	-0.269327	0.0892823	-0.0927059
B4GALNT3	-0.176414	0.026186	-0.118356	0.0923376	0.303636	0.463726
B4GALNT4	0.186804	-1.42239	-1.23209	-0.270464	-0.0754256	-0.258489
B4GALT1	0.46376	-0.585932	-0.140312	-0.300885	0.348164	0.136328
B4GALT2	0.238199	-0.44365	-0.20597	0.131805	0.27725	0.47467
B4GALT3	0.296514	-0.080436	0.211003	0.118241	-0.233435	-0.0488439
B4GALT4	-0.07076	-0.138256	-0.185398	0.14732	-0.0152636	0.196831
B4GALT5	0.0992136	0.0998995	0.209452	0.0133756	0.0650565	0.150461
B4GALT6	0.267557	-0.278233	-0.0134888	-0.63105	0.391532	-0.132588
B4GALT7	0.320227	-0.227926	0.0853734	0.0648453	0.0770392	0.211126
B4GAT1	-1.03034	0.731171	-0.200584	-0.417906	0.587823	0.265303
B9D1	0.0492499	-0.0466223	0.0168701	-0.200485	0.45296	0.336086
B9D2	-0.288047	0.35942	0.111967	1.13436	-1.22778	-0.0821047
BAAT	-0.424312	-0.906456	-1.27953	1.38572	-3.12953	-1.7461
BABAM1	0.420989	-0.460504	-0.0543146	0.158564	-0.0622166	0.160513
BABAM2	0.136784	-0.216548	-0.0723606	-0.0173293	0.10963	0.165992
BACE1	0.510156	-1.2603	-0.771914	-0.977497	1.49587	0.644069
BACE2	-0.188008	0.139056	-0.0161735	-0.122932	0.26765	0.224128
BACH1	0.212314	0.0755569	0.289374	0.254231	-0.0190903	0.294125
BACH2	0.308069	-0.611389	-0.309297	-0.579269	0.18105	-0.294094
BAD	-0.0279464	0.0229187	0.0152455	0.402013	-0.521588	-0.0685942
BAG1	0.255466	-0.373823	-0.120225	0.0480415	0.00994888	0.128142
BAG2	-0.071894	0.123292	0.0751045	-0.0245565	0.0363881	0.0859146
BAG3	-0.0197	-0.0996436	-0.0997146	-0.168224	0.0917892	0.00542928
BAG4	-0.257733	0.205247	-0.0142604	0.0798059	-0.10616	0.0420764
BAG5	-0.137734	0.131399	0.0225156	0.165847	-0.106307	0.12331
BAG6	0.104633	-0.0243728	0.0901764	-0.0255783	0.0686224	0.117182
BAHCC1	0.274069	-0.70739	-0.436643	-0.676416	0.385361	-0.181669
BAHD1	-0.297154	-0.00653812	-0.262388	-0.41324	0.220124	-0.0979826
BAIAP2	-0.00153246	-0.08087	-0.0641928	-0.0799067	-0.030712	-0.0335381
BAIAP2L1	0.12755	-0.125685	0.00998979	-0.0415775	0.104335	0.137763
BAIAP3	0.234581	-0.458591	-0.224247	0.102408	-0.125663	0.043951
BAK1	0.402385	-0.129864	0.259175	0.589653	-0.492069	0.138403
BAMBI	-0.676324	0.11738	-0.488018	-0.146456	-0.0164381	-0.0822095
BANF1	0.201743	-0.254017	-0.0499455	0.279472	-0.294916	0.0421736
BANK1	-0.039153	-0.0422414	-0.0602457	-0.326027	0.350293	0.114677
BANP	0.0175497	-0.0352442	-0.000975516	0.359414	-0.414688	-0.0019867
BAP1	0.00245698	-0.248322	-0.227967	0.0187004	0.0315712	0.122012
BARD1	-0.367273	-0.365768	-0.686259	0.147422	-0.115331	0.0968604
BATF2	0.451391	1.0521	1.48631	0.666488	-0.686755	0.0163904
BATF3	0.31643	-0.294756	0.0150439	0.328474	-0.121703	0.261735
BAX	0.635477	-0.105272	0.49865	-0.101635	0.109317	0.0859397
BAZ1A	-0.0249478	-0.110385	-0.115293	0.0372645	0.0942452	0.202245
BAZ1B	-0.24587	-0.052311	-0.260883	-0.15095	0.127421	0.0573997
BAZ2A	0.454582	-0.524477	-0.0873179	-0.233132	0.203059	0.0553066
BAZ2B	0.0117256	-0.0658096	-0.03691	0.168689	-0.101958	0.130347
BBC3	3.55277	-0.960733	2.33257	1.56279	0.0711618	1.62207
BBIP1	0.111022	0.320968	0.441406	0.126597	-0.0358901	0.156603
BBOF1	0.169989	-0.0592063	0.115592	0.344741	-0.289499	0.109324
BBS1	0.610165	-0.46118	0.119407	0.109502	-0.889639	-0.713314
BBS10	-0.0916592	0.328216	0.261807	-0.157168	0.147343	0.0714399
BBS12	0.159057	0.554511	0.719232	0.353422	-0.108522	0.298512
BBS2	-0.0654433	-0.0483964	-0.0906371	0.0356319	-0.00802348	0.0984317
BBS4	0.188065	-0.116962	0.0745007	-0.00690414	-0.0518868	0.014336
BBS5	0.0212398	0.287981	0.325651	-0.531228	0.768153	0.338448
BBS7	0.0112978	0.238213	0.266718	0.375409	-0.452136	-0.0243053
BBS9	0.32661	-0.053777	0.265407	-0.152921	-0.0382196	-0.110106
BBX	-0.085756	0.0442387	-0.0167277	-0.102937	0.208147	0.183538
BCAM	0.524307	-0.513041	-0.0116044	-0.435991	0.291551	-0.0480745
BCAP29	-0.15565	0.298552	0.173151	0.079231	-0.1252	0.0224926
BCAP31	-0.108393	0.0777726	-0.00406286	0.135102	-0.262591	-0.0620534
BCAR1	0.0672776	-0.220927	-0.140816	-0.0592357	0.110016	0.126741
BCAR3	-0.226983	0.109815	-0.0813453	0.15719	0.0422293	0.263659
BCAS2	0.000756335	0.260624	0.279411	0.0573522	0.10345	0.230449
BCAS3	-0.0850068	0.0644302	0.00415445	0.176657	-0.188647	0.0511962
BCAS4	0.160899	-0.259694	-0.0932749	0.180852	-0.2463	-0.00248923
BCAT2	0.167684	-0.148498	0.0241756	-0.0293487	-0.126712	-0.0817186
BCCIP	0.0066764	0.0625767	0.0868215	0.0791143	-0.0262178	0.121365
BCDIN3D	0.0582454	0.409075	0.48086	0.0336404	0.119717	0.224288
BCKDHA	-0.353571	0.658817	0.350958	1.47514	-1.82229	-0.35429
BCKDHB	0.145778	0.104698	0.257178	0.0969612	-0.153997	0.0104658
BCKDK	0.0857123	-0.0742952	0.022811	-0.144039	0.120817	0.0573321
BCL10	0.386215	0.0677444	0.441877	0.48922	-0.389583	0.145895
BCL11A	-0.522637	2.47017	2.00645	-1.77172	0.600662	-1.00235
BCL2	-2.00186	0.096872	-1.7305	-0.147154	0.0624482	-0.0039836
BCL2L1	0.183381	-0.132445	0.0547001	0.0533283	0.0294797	0.152673
BCL2L11	0.917675	-1.06671	-0.202641	0.58873	-0.199902	0.429697
BCL2L12	-0.119552	0.241398	0.149275	0.0461977	-0.0843124	0.0321364
BCL2L13	0.330932	-0.11952	0.203648	0.221674	-0.013951	0.268471
BCL2L15	-2.74214	3.5427	1.03287	0.111703	-1.90018	-1.72177
BCL2L2	-0.171913	-0.373831	-0.514224	0.417874	-0.300885	0.16711
BCL3	0.913252	-0.693609	0.166387	0.629877	0.330647	0.999164
BCL6	0.389577	-0.461055	-0.083823	0.620893	-0.485096	0.174925
BCL6B	-1.14306	-1.94667	-2.98234	0.111703	-0.562324	-0.383917
BCL7A	-0.447195	-0.0892172	-0.483386	0.275217	-0.170044	0.163021
BCL7B	0.0834885	-0.1343	-0.0392434	0.0391047	-0.109106	0.000633982
BCL7C	0.193301	-0.397842	-0.201552	0.340523	-0.303742	0.0910913
BCL9	0.303145	-0.147184	0.150368	-0.2122	-0.0102813	-0.138236
BCL9L	0.369403	-0.491017	-0.132383	-0.243844	0.281689	0.123804
BCLAF1	-0.146739	0.153985	0.0368002	-0.0101229	0.131602	0.194781
BCLAF3	0.329864	-0.304191	0.0179932	0.070433	0.203868	0.343239
BCO2	-0.386178	0.161768	-0.176151	-0.250954	0.154049	-0.0105612
BCOR	-0.448218	-0.193136	-0.588248	-0.505111	0.232137	-0.172865
BCORL1	0.371461	-0.351965	0.0085663	-0.375999	0.290702	0.00781903
BCR	0.13679	-0.493697	-0.349504	-0.16931	0.20714	0.119753
BCS1L	-0.262662	0.0603102	-0.163741	0.089494	-0.348382	-0.190982
BDH1	-0.379847	0.0403613	-0.291721	-0.223187	0.231082	0.0927354
BDH2	-0.0626508	0.15533	0.115664	-0.00856605	-0.0395899	0.025061
BDNF	-0.555851	0.113444	-0.380893	-0.220697	0.0139391	-0.122052
BDP1	0.0862719	-0.127042	-0.0294203	-0.220535	0.194939	0.0591016
BEAN1	-0.179434	0.81445	0.667124	0	0.922683	0.995436
BECN1	0.195804	0.0273179	0.225915	0.176958	-0.059227	0.1809
BEGAIN	-0.303264	0.126542	-0.13494	0.26714	-0.513591	-0.188166
BEND3	-0.397689	-0.453773	-0.802303	-0.207011	0.0642749	-0.0587717
BEND6	-0.626443	2.23442	1.67501	0.318979	-0.262554	0.111902
BEND7	-0.340445	0.0395029	-0.256255	0.297662	-0.642186	-0.287892
BEST1	0.899682	-1.15737	-0.309883	-0.349506	1.6872	1.42938
BEST3	0.629557	0.341543	0.940007	-0.609637	0.721116	0.217248
BET1	0.126306	-0.00367749	0.130851	-0.0116399	0.143526	0.20527
BET1L	0.0803902	0.101539	0.193739	0.0601844	0.108093	0.237771
BEX2	-0.395148	0.433168	0.0869794	0.101831	-0.025826	0.143243
BEX3	-0.00285598	0.0846894	0.100147	0.00722497	0.0728508	0.152438
BEX4	-1.24155	2.2188	1.09233	0	0	0.072753
BFAR	-0.122772	0.19902	0.103929	-0.0770239	0.134386	0.134287
BFSP1	-0.139909	-0.33402	-0.444909	0.0786503	0.0572812	0.204425
BHLHA15	0.337891	-0.697689	-0.368105	-0.359821	0.370093	0.102512
BHLHB9	-0.47507	0.868942	0.449076	-0.189301	-0.484912	-0.591208
BHLHE22	-1.58371	0.722211	-0.719681	0	-1.1242	-1.05145
BHLHE40	0.432024	-0.205965	0.210398	0.485356	0.0955797	0.627403
BHMG1	-0.260305	0.64533	0.42345	-0.685891	0.539998	-0.0359937
BICD1	0.482768	-0.665904	-0.202761	0.0565493	0.236866	0.363105
BICD2	-0.0941036	0.0436264	-0.0250356	0.0766549	-0.100647	0.0446091
BICDL1	0.0560932	-0.113663	-0.0438618	-0.191594	-0.119912	-0.228377
BICDL2	-0.000859855	0.0763721	0.0936695	0.05403	-0.0972983	0.0265586
BICRA	0.490547	-0.564333	-0.094019	0.128639	-0.335411	-0.140986
BICRAL	0.138456	-0.0381928	0.107537	-0.376662	0.47392	0.19041
BID	0.11877	0.00384242	0.131424	0.178615	-0.148682	0.0930121
BIK	0.32646	0.136285	0.45533	0.541171	-0.134624	0.449992
BIN1	0.365976	-0.707382	-0.351907	-0.0472304	0.0675944	0.0956749
BIN3	0.0719488	-0.168811	-0.0843934	0.308858	-0.117286	0.247597
BIRC2	0.222222	0.284081	0.507032	0.257179	0.0926501	0.408654
BIRC3	2.73795	-0.280498	2.26164	1.73725	-0.378902	1.33702
BIRC5	-0.119621	0.0100068	-0.0821789	-0.19987	0.0654773	-0.0508152
BIRC6	-0.107714	0.0576915	-0.0235173	-0.110098	0.16349	0.132107
BIVM	0.50868	0.292628	0.779659	-0.0587863	-0.46006	-0.442909
BLCAP	0.302156	-0.0752231	0.221417	0.18661	-0.0538863	0.195371
BLM	-0.317413	0.130602	-0.143923	0.232881	-0.103138	0.189884
BLMH	0.10562	-0.0832127	0.0322457	-0.0196627	0.0300999	0.0842552
BLOC1S1	-0.0198041	-0.158115	-0.158282	0.0603592	-0.340255	-0.210412
BLOC1S2	1.11403	0.0156639	1.06075	0.184381	-0.00338604	0.243763
BLOC1S3	0.204113	-0.8076	-0.601343	-1.28914	1.41316	0.266593
BLOC1S4	0.050758	0.00680236	0.071685	0.10059	-0.172871	-0.00497593
BLOC1S5	-0.802396	0.907006	0.185386	-0.119938	0.0593454	0.0186559
BLOC1S6	0.256744	0.1409	0.395676	0.198411	-0.176334	0.0840841
BLVRA	0.0585945	-0.100506	-0.0283992	0.190052	-0.161818	0.0906947
BLVRB	0.115593	-0.0394281	0.0852246	0.267131	-0.337948	-0.0125311
BLZF1	-0.136668	0.361273	0.253372	-0.076823	0.307615	0.307706
BMP1	-0.0797563	0.0680851	0.0126495	-0.194224	-0.0405348	-0.151487
BMP2K	0.1058	-0.155979	-0.0403538	0.0555404	-0.0700427	0.0552428
BMP4	-0.164427	-0.177912	-0.311403	-0.409809	-0.0252189	-0.340081
BMP6	-0.286525	-0.281514	-0.527565	-0.0769459	0.903169	0.903143
BMP7	-0.0678058	-0.245834	-0.290252	0.2136	-0.353665	-0.07888
BMP8B	0.305899	-1.30883	-1.00874	0.21207	-0.654315	-0.380977
BMPR1A	-0.195901	0.245859	0.0833526	-0.208207	0.00408916	-0.120088
BMPR2	0.229143	-0.27063	-0.0412987	-0.533381	0.325439	-0.106302
BMS1	0.0107601	-0.0343607	-0.00635126	-0.0207091	0.113898	0.167064
BMT2	-0.595098	0.738866	0.208349	0.63358	-0.729978	-0.0579584
BNIP1	-0.00514285	0.296337	0.309686	0.217787	-0.310371	-0.0316256
BNIP2	0.0441805	0.139235	0.198054	0.0999709	-0.0354696	0.13184
BNIP3	0.0192214	0.0596977	0.0955075	0.0935123	0.17798	0.339181
BNIP3L	0.115608	0.0703139	0.19498	0.168051	-0.062765	0.168938
BOC	-0.139443	0.400055	0.289596	0.99945	-1.54801	-0.529934
BOD1	-0.0132219	0.229517	0.235418	0.287842	-0.181999	0.163007
BOD1L1	-0.0273514	-0.172205	-0.179329	-0.168936	0.390482	0.303448
BOK	0.04098	-0.227913	-0.172045	-0.157458	0.141536	0.065359
BOLA1	0.337053	-0.868051	-0.53924	0.57134	-0.566533	0.046618
BOLA3	0.173229	0.221331	0.399117	0.172381	-0.0909223	0.144876
BOP1	0.0824797	-0.172304	-0.0781779	-0.00514511	0.012279	0.0801655
BORA	-1.28166	0.47393	-0.689512	-0.713864	-0.0065476	-0.608998
BORCS5	0.144284	0.0160107	0.167113	0.0383994	-0.128783	-0.0197103
BORCS6	0.391803	-0.107543	0.271741	-0.0180982	-0.0409904	0.0146446
BORCS7	1.97325	-1.74505	0.0921331	-1.36346	1.68647	0.469604
BORCS8	0.171094	0.0327348	0.208553	-0.285928	0.15029	-0.0473998
BPGM	0.0654515	0.321623	0.400051	0.434347	-0.268738	0.214839
BPHL	-0.0329559	0.187308	0.175017	0.351294	-0.286215	0.118807
BPNT1	0.074305	-0.0313591	0.055231	0.102131	-0.00795517	0.161397
BPTF	0.0171555	-0.119559	-0.0856537	-0.368584	0.493513	0.217644
BRAF	0.124164	-0.0652847	0.067269	-0.104921	0.205781	0.179295
BRAP	0.0806323	0.281562	0.373985	0.210838	-0.2424	0.0297725
BRAT1	-0.239694	0.0557401	-0.147138	0.0440182	-0.295422	-0.181035
BRCA1	-0.222481	-0.0814004	-0.268411	-0.0835547	0.0249749	0.0186984
BRCA2	-0.277544	-0.27139	-0.509162	-0.387062	0.408776	0.11543
BRCC3	0.152878	-0.0739768	0.0850479	-0.0342326	0.16859	0.208964
BRD1	-0.0618672	-0.377749	-0.416693	-0.266352	0.227196	0.048022
BRD2	0.134973	-0.0810163	0.0615024	-0.0922486	0.227269	0.21277
BRD3	0.00590189	-0.465396	-0.441865	-0.268343	0.285917	0.10486
BRD4	0.681059	-0.903756	-0.257814	-0.0917675	0.0703439	0.0562994
BRD7	0.0382193	-0.00404497	0.0492785	-0.073827	0.0811836	0.0841079
BRD8	-0.233896	-0.304648	-0.502181	-0.0327668	-0.193152	-0.151391
BRD9	0.162651	-0.344923	-0.176889	0.0933825	-0.0662788	0.0947993
BRDT	-1.37074	1.32527	0.079708	-0.609637	-2.33981	-2.84368
BRF1	-0.112375	0.00244828	-0.0830573	0.19376	-0.437667	-0.181648
BRF2	-0.287495	0.109558	-0.137388	0.289477	-0.468236	-0.121684
BRI3	0.252246	-0.402406	-0.151776	-0.0964323	0.254978	0.236522
BRI3BP	0.105547	-0.26729	-0.151898	-0.184115	-0.0623294	-0.16372
BRICD5	1.79197	-2.41602	-0.745954	-2.16284	1.13586	-0.837094
BRIP1	-0.125846	0.0126749	-0.0852497	-0.0794436	0.183488	0.1811
BRIX1	-0.113064	0.143803	0.0576621	0.146996	-0.122167	0.0896211
BRK1	0.277119	0.00290579	0.276465	0.286241	-0.225732	0.117759
BRMS1	-0.0478878	0.0153492	-0.0107075	0.153316	-0.0350505	0.182715
BRMS1L	0.0469142	0.118281	0.179621	-0.0787958	0.170824	0.169049
BROX	0.248758	-0.109234	0.13818	0.120538	0.0254887	0.212252
BRPF1	-0.0671308	-0.0987283	-0.142525	-0.147536	0.305708	0.238916
BRPF3	-0.0284393	-0.205308	-0.213436	-0.215593	0.391496	0.260332
BRSK1	0.018714	0.408688	0.44403	0.998814	-0.865545	0.151929
BRSK2	-0.222054	-0.508566	-0.695183	-0.0339233	-0.0364667	0.00420031
BRWD1	-0.0270738	0.0166091	0.00974039	-0.0496086	0.065312	0.0911431
BRWD3	0.106588	-0.147947	-0.0315968	-0.140001	0.106209	0.046544
BSDC1	-0.105247	0.271099	0.192164	0.359893	-0.205555	0.2076
BSG	-0.00317709	-0.0579607	-0.0427995	-0.0857914	0.0260545	0.0176625
BSN	-0.0324202	-0.563519	-0.575316	0.58004	-0.326774	0.294606
BSPRY	-0.0863677	-0.0535378	-0.115068	0.0186189	0.337406	0.427769
BST1	-0.255516	0.977865	0.760401	-0.342144	-1.79062	-2.04148
BST2	-0.493365	0.567865	0.131133	-0.349882	-0.162784	-0.420964
BTAF1	-0.220523	0.209493	0.0242884	0.02188	0.144763	0.238211
BTBD1	-0.0151719	0.141049	0.145152	0.0615619	0.00205067	0.133032
BTBD10	0.301605	0.191891	0.488024	0.169009	-0.0224239	0.210185
BTBD11	0.0047681	-0.526712	-0.504227	0.173355	-0.639802	-0.403083
BTBD19	0.584833	0.431225	0.988459	-1.63831	2.38496	0.90813
BTBD2	0.181795	-0.280995	-0.0953127	-0.0197421	-0.0438734	0.0102068
BTBD3	-0.170938	0.298364	0.15887	-0.0269216	-0.094179	-0.0468896
BTBD6	-0.00342566	-0.115244	-0.100312	0.0470338	0.153714	0.270954
BTBD7	0.0711652	-0.161749	-0.0780535	0.122328	0.0294888	0.217945
BTBD9	0.300498	-0.163438	0.131674	-0.499775	0.81673	0.416774
BTC	-0.171996	-0.590229	-0.730698	-0.139242	0.600793	0.541845
BTD	-0.297041	0.265701	0.00995645	-0.0151835	-0.178989	-0.120597
BTF3	0.187738	-0.0784088	0.112752	0.175828	-0.071764	0.167294
BTF3L4	-0.115153	0.283038	0.194972	0.0262341	0.0883823	0.185949
BTG1	0.945523	-0.175199	0.714547	0.341653	0.0787081	0.474611
BTG2	3.07546	-0.904702	1.94859	0.588077	0.0264742	0.655456
BTG3	0.111352	0.0210416	0.141784	0.104886	0.0457921	0.217751
BTN1A1	-1.60366	1.61083	0.150544	-0.609637	0.16929	-0.334577
BTN2A1	0.475308	-0.237472	0.218794	0.222022	-0.465193	-0.182441
BTN2A2	-0.626857	1.54195	0.982157	0.666592	-1.33116	-0.627918
BTN3A1	0.872662	-1.2954	-0.472821	-0.491989	0.852327	0.459736
BTN3A2	-0.919456	0.497706	-0.331829	0.243077	-0.414798	-0.112132
BTNL9	0.169416	-0.393038	-0.218767	1.39917	-1.84998	-0.453832
BTRC	0.182676	0.0982401	0.284735	0.0403304	-0.067558	0.0433412
BUB1	-0.585833	0.306877	-0.215098	-0.203377	0.0186269	-0.100982
BUB1B	-0.713919	0.235515	-0.404541	-0.196834	-0.134521	-0.247942
BUB3	-0.18489	0.31118	0.158825	0.0018564	0.0261916	0.100701
BUD13	-0.342579	0.0251239	-0.272602	0.144144	-0.131445	0.077646
BUD23	-0.139017	0.234839	0.124772	0.0272402	0.0633941	0.161912
BUD31	0.0839274	0.0712492	0.16671	0.235657	-0.0985487	0.197098
BVES	-0.569257	1.09294	0.58625	-0.416655	0.436351	0.115014
BYSL	0.00728831	0.0707183	0.0955272	0.225257	-0.186381	0.0994296
BZW1	-0.0191984	0.152579	0.152971	0.0364757	0.0298657	0.137119
BZW2	0.0687795	0.0509849	0.132481	-0.0236685	0.09682	0.147186
C10orf10	0.700718	0.0536913	0.717757	-0.624606	0.731563	0.213537
C10orf35	-0.151752	0.252747	0.13094	-0.372471	0.198355	-0.0811909
C10orf76	0.131869	-0.0861337	0.053523	-0.0472175	0.163601	0.191693
C10orf88	0.213769	-0.155694	0.0594653	-0.165058	0.215373	0.132008
C10orf95	0.987685	-1.88204	-0.953426	-1.36346	3.52854	2.31168
C11orf1	0.370465	-0.269134	0.0904792	-0.183437	0.328396	0.227647
C11orf24	0.202595	-0.216448	-0.0115895	-0.168591	0.31419	0.227483
C11orf45	-1.14964	2.0159	0.974166	-0.4796	0.599465	0.218592
C11orf49	0.0631593	-0.0501437	0.0261714	-0.131228	0.113573	0.0622052
C11orf54	0.120199	0.0020069	0.130906	0.13615	0.0417741	0.243303
C11orf57	0.0964639	-0.120358	-0.0133405	-0.0114387	-0.00433896	0.0575949
C11orf58	-0.124037	0.358355	0.262098	-0.0828516	0.158656	0.153044
C11orf63	1.24689	-1.53959	-0.372018	-0.126909	0.35547	0.308187
C11orf65	-1.26133	1.06779	-0.0769187	0.900506	-1.26358	-0.339087
C11orf68	0.300784	-0.291098	0.0042773	0.0947837	0.244367	0.406771
C11orf71	0.248966	0.464281	0.711887	-0.717525	0.981104	0.375192
C11orf74	-0.187716	0.34825	0.193289	-0.212701	0.219044	0.0906154
C11orf80	0.0538498	0.0209561	0.088689	0.280164	-0.284669	0.0530749
C11orf84	-0.167739	-0.0474878	-0.184032	0.0692609	0.0219177	0.160181
C11orf95	-0.000544323	-0.570573	-0.552985	-0.359677	0.470481	0.203036
C11orf98	-1.74386	1.67135	0.0818121	-0.0126501	1.91604	1.97682
C12orf10	-0.185289	0.17595	0.023226	0.224041	-0.171452	0.113209
C12orf29	-0.110596	0.304267	0.220401	0.202654	-0.0758645	0.188567
C12orf4	-0.14222	0.307348	0.194329	-0.0991913	0.169306	0.14824
C12orf43	0.353948	-0.275593	0.0687934	0.172678	-0.141375	0.0947044
C12orf45	0.266308	0.0265401	0.290133	0.0930373	0.108644	0.269396
C12orf49	-0.0183937	0.117835	0.118968	0.430376	-0.516472	-0.0366514
C12orf57	0.0112739	0.177335	0.205818	0.200251	-0.194658	0.0675007
C12orf60	-0.398226	0.445964	0.0969388	0.139053	-0.262446	-0.0581713
C12orf65	-0.519504	0.373414	-0.0874151	-0.292464	0.231665	0.0277938
C12orf66	0.0147149	0.00468747	0.0363428	-0.173198	-0.00998912	-0.101054
C12orf73	0.405061	-0.501797	-0.110291	-0.359544	0.384942	0.117623
C12orf75	0.405895	-0.295945	0.0963303	0.207402	-0.178864	0.0900585
C12orf76	0.861483	-0.489459	0.322813	-0.19327	-0.0158053	-0.125855
C14orf119	-0.0244937	0.024875	0.0203848	0.264362	-0.1309	0.191898
C14orf132	0.234505	-0.784811	-0.550537	-0.776005	0.656414	-0.00481136
C14orf159	-0.117336	-0.00716027	-0.0972397	0.328646	-0.239459	0.144141
C14orf166	0.0246616	0.305946	0.346771	0.171208	-0.170322	0.0643664
C14orf2	0.177435	0.0453569	0.22702	0.193128	-0.0714491	0.183972
C14orf28	1.17128	-0.915688	0.182182	-0.012132	-0.133146	-0.0718675
C14orf37	-0.734371	0.951921	0.293011	-0.677119	1.57002	1.00233
C14orf79	-0.323049	0.314737	0.0350154	-0.474257	1.00263	0.626812
C14orf80	-0.106643	-0.277099	-0.357321	-0.161035	0.018806	-0.0607548
C14orf93	-0.231164	0.37613	0.181115	0.0345593	-0.168551	-0.0631107
C15orf39	0.0194146	-0.230719	-0.194731	-0.246089	0.360243	0.200235
C15orf40	-0.12446	0.231135	0.134489	0.0983464	-0.26743	-0.101657
C15orf41	-0.0509773	-0.159824	-0.188729	-0.0114301	0.210379	0.272321
C15orf52	0.0845443	-0.0410083	0.0550212	-0.703411	0.767384	0.174822
C15orf59	-1.47585	2.92043	1.57797	1.43834	-2.60049	-1.1673
C15orf61	0.0842429	-0.102589	-0.00683719	0.156814	-0.278374	-0.0572993
C15orf65	1.21018	-0.58916	0.544567	-0.809784	1.19697	0.503792
C16orf45	-0.114166	0.229979	0.142822	0.00982415	0.0469469	0.128992
C16orf46	0.486666	-0.106894	0.359842	0.0969836	-0.088211	0.0762732
C16orf52	-0.00129111	0.14675	0.16365	-0.215485	0.539196	0.408134
C16orf58	0.119484	-0.262502	-0.134262	-0.09945	-0.0880457	-0.109357
C16orf59	0.195031	-0.709453	-0.511568	-0.533289	0.131842	-0.299812
C16orf62	0.138274	-0.133377	0.0121842	0.00279401	-0.0379433	0.0374525
C16orf70	0.0562591	0.0510672	0.121021	-0.129784	0.0933573	0.0433549
C16orf71	-2.0346	4.13493	2.27737	1.50135	-1.43191	0.0608889
C16orf72	0.30606	0.0653481	0.365588	0.105401	-0.00378574	0.16866
C16orf74	0.99158	-1.19993	-0.267729	0.405228	-0.552495	-0.0964599
C16orf87	0.267796	-0.223002	0.041963	0.0968816	-0.163291	0.00109673
C16orf91	0.466863	-0.386633	0.0618473	0.397616	-0.260866	0.187968
C17orf105	-1.14306	1.08322	0.0475511	0	0.259117	0.33187
C17orf113	-1.34293	1.42433	0.204402	0.104576	-0.368162	-0.196497
C17orf49	-0.565347	0.728593	0.225503	0.451996	-0.731534	-0.231264
C17orf51	-0.127517	0.0870429	-0.012422	-1.2363	1.15201	0.0554275
C17orf53	0.0596071	-0.400039	-0.326999	0.330541	-0.215923	0.16947
C17orf58	-0.498194	0.0996641	-0.341519	-0.0807007	0.130504	0.126927
C17orf62	0.327785	-0.481803	-0.161536	-0.113066	0.0957116	0.0615222
C17orf75	-0.166123	0.0847336	-0.0503214	0.120271	-0.271049	-0.0845387
C17orf80	-0.260299	0.263909	0.042036	-0.144433	0.0196862	-0.0441718
C17orf97	-0.598291	0.964172	0.430712	-0.524479	0.215286	-0.208035
C18orf21	-0.0707054	0.278931	0.231839	0.129635	0.134865	0.330232
C18orf25	-0.044937	0.264305	0.240968	-0.248635	0.318222	0.155805
C18orf54	-0.277847	-0.20505	-0.443101	-0.716642	0.409013	-0.196064
C18orf8	0.0343443	0.120483	0.170235	0.163903	-0.113698	0.114081
C19orf12	-0.109543	0.111273	0.0283775	0.0358427	0.175382	0.282036
C19orf24	0.105602	-0.162996	-0.0475542	0.327422	-0.495436	-0.112994
C19orf25	0.575519	-0.646013	-0.0973653	0.17049	-0.420157	-0.186147
C19orf33	-0.144685	-0.0463832	-0.161675	0.299275	-0.094485	0.261335
C19orf38	-0.522637	1.22427	0.760549	-1.31086	0.427847	-0.73927
C19orf44	0.180082	-0.541432	-0.357328	-0.0558425	0.427428	0.447363
C19orf47	0.30104	-0.254257	0.041354	-0.0866294	-0.225526	-0.23471
C19orf48	0.0671067	0.0132768	0.0932308	-0.0136143	0.151141	0.211017
C19orf53	-0.0654624	0.328764	0.286506	0.253854	-0.0566856	0.256174
C19orf54	-0.0793813	-0.167472	-0.222562	-1.16146	0.934027	-0.0917739
C19orf60	-0.00113531	0.210655	0.227698	-0.0707213	-0.0328681	-0.0270063
C19orf66	1.26794	-1.04893	0.138045	0.289504	-0.365418	-0.0188399
C19orf68	0.6933	-0.837118	-0.179891	-0.716989	0.668979	0.0635741
C19orf70	-0.00106989	0.221466	0.238569	0.390772	-0.327778	0.114584
C19orf81	-1.28108	1.19007	0.0271639	0.247139	-0.690479	-0.383972
C1D	0.126687	0.072994	0.207874	0.0992311	-0.0892089	0.0774011
C1GALT1	-0.279924	0.178121	-0.0618444	0.156383	-0.164562	0.0561043
C1GALT1C1	-0.170759	0.157652	0.018323	0.156514	-0.160644	0.0601465
C1GALT1C1L	-0.964968	0.870651	-0.000840678	0	0	0.072753
C1orf109	-0.151847	0.171679	0.0497841	0.0865089	-0.0705702	0.0840066
C1orf112	0.174982	-0.12584	0.0535619	-0.119507	0.189303	0.149021
C1orf115	-0.527327	1.01413	0.546094	0.319177	-0.246366	0.128278
C1orf116	0.327222	-0.25767	0.0620783	0.136847	-0.135263	0.066926
C1orf122	0.499499	-0.269858	0.208709	0.19041	0.0978176	0.350668
C1orf123	-0.0479555	0.0917926	0.0656735	-0.0838042	0.267878	0.261365
C1orf131	-0.0980236	0.0831834	0.0109077	0.0261181	0.0313938	0.12885
C1orf159	0.14517	-0.632788	-0.480869	-0.178665	0.131381	0.0351452
C1orf174	-0.333987	0.0820578	-0.207747	0.0248682	-0.0900583	0.0062162
C1orf198	-0.18503	-0.0132363	-0.165721	-0.235803	0.311961	0.161682
C1orf21	-0.144018	-0.513771	-0.628448	-0.191688	0.0446552	-0.0638982
C1orf216	-0.195262	0.220015	0.0580977	-0.265154	0.186988	0.00894711
C1orf27	-0.133838	0.112839	0.00754621	-0.0791645	0.107074	0.10495
C1orf35	-0.231222	-0.0281021	-0.22317	-0.0801261	0.00597695	0.00294336
C1orf43	0.219867	-0.165893	0.0548872	0.103731	-0.0673659	0.1035
C1orf52	-0.0761347	0.186262	0.134165	-0.0888042	0.134775	0.123533
C1orf53	0.598984	0.351556	0.921836	-0.207224	-0.115087	-0.238335
C1orf54	-0.217308	-0.0301842	-0.212425	1.37018	-1.6187	-0.249972
C1orf74	-0.166282	0.333672	0.19847	0.0605788	0.267886	0.397937
C1QBP	0.0474966	0.047164	0.10904	0.0867215	-0.0742134	0.0805645
C1QL1	0.129865	-0.811006	-0.673197	0.724387	-1.64448	-0.886575
C1QL4	1.02849	-1.06867	-0.102431	0.274317	-0.923856	-0.591642
C1QTNF1	-0.366743	0.265576	-0.0544256	1.68308	-2.00618	-0.341497
C1QTNF6	0.647012	-1.15326	-0.538705	-0.747759	0.631631	-0.00287771
C1RL	0.193014	0.0183056	0.214331	-1.08194	0.874755	-0.0758384
C20orf194	0.19526	-0.0383099	0.159786	-0.188495	0.267792	0.162259
C20orf196	1.07051	0.0824411	1.08741	0.0243161	0.167607	0.263359
C20orf24	0.165521	-0.29705	-0.12637	0.137112	-0.0260387	0.176401
C20orf27	0.346958	-0.147992	0.189951	0.144322	-0.163099	0.04616
C20orf96	-0.403118	0.702779	0.349243	-0.159581	0.430041	0.351856
C21orf2	-0.0940044	-0.254389	-0.32296	0.269339	-0.519307	-0.191802
C21orf33	-0.775162	0.416498	-0.280016	1.68011	-1.61776	0.044108
C21orf58	-1.41699	1.31054	0.0223428	-0.285544	0.65929	0.461963
C21orf59	-0.514567	0.701201	0.244923	-0.104647	0.124214	0.0979869
C21orf91	0.402267	-0.156454	0.232476	0.320271	-0.402543	-0.0268645
C22orf23	-0.642864	1.79889	1.22434	1.94789	-2.07839	-0.163248
C22orf39	0.236063	-0.342122	-0.106411	-0.0747816	0.395543	0.397564
C22orf46	0.157839	-1.05994	-0.896345	-0.696912	0.608787	0.0223705
C2CD2	0.0979902	-0.274188	-0.165764	-0.0664026	0.169192	0.179139
C2CD2L	-0.327	0.632752	0.349388	0.248485	-0.4756	-0.167819
C2CD3	0.259173	-0.381957	-0.124941	-0.144299	0.160208	0.096477
C2CD4C	0.347052	-0.766338	-0.428309	1.01567	-1.44723	-0.41382
C2CD5	0.202518	-0.297541	-0.0927548	-0.173382	0.287724	0.196484
C2orf15	-1.44372	1.2109	-0.101949	-1.43469	1.13862	-0.145615
C2orf42	0.170228	-0.113084	0.0619355	0.0896283	-0.0629979	0.0945294
C2orf49	0.181509	-0.0689772	0.116442	0.0815249	-0.0936908	0.0561719
C2orf54	0.178079	-0.473494	-0.291237	-1.31187	0.345398	-0.822673
C2orf68	-0.109421	0.514756	0.431973	-0.154295	0.177024	0.103838
C2orf69	0.00403289	-0.259776	-0.237968	-0.0980188	0.0466312	0.0266739
C2orf70	1.40876	-0.615615	0.701183	1.8918	-1.68317	0.178928
C2orf76	-0.019173	0.272309	0.272724	0.113393	-0.147636	0.0323688
C2orf82	0.201374	-0.330126	-0.126393	0	0	0.072753
C2orf88	-0.109621	1.72947	1.6465	0.0694463	0.172038	0.310477
C3	0.263524	-2.25389	-1.99286	-1.36378	2.63545	1.41828
C3orf33	-0.0959283	0.213645	0.143301	0.11581	-0.154269	0.028022
C3orf38	-0.404574	0.281652	-0.0732261	0.284404	-0.205378	0.136376
C3orf52	0.018043	0.112774	0.147497	0.434184	-0.177791	0.305632
C3orf58	-0.599861	0.145526	-0.389382	-0.237826	-0.165631	-0.317823
C3orf62	0.824607	-0.887208	-0.108932	-2.3062	1.54132	-0.567236
C3orf67	-0.190712	0.814774	0.657051	-0.0694474	-0.306044	-0.298978
C3orf80	-0.34227	-0.614354	-0.911796	-1.62638	1.07891	-0.386634
C4orf3	-0.112705	0.0433437	-0.0424662	0.457677	-0.339132	0.166511
C4orf32	0.3362	-0.171909	0.156116	0.228533	-0.096297	0.192612
C4orf33	0.120269	-0.0963499	0.0326137	-0.546113	0.873921	0.430137
C4orf36	-0.059666	0.468429	0.431514	0.0385031	-0.213235	-0.104064
C4orf46	-0.709481	0.48941	-0.146555	0.204263	-0.278154	-0.0122005
C4orf48	0.132256	-0.296715	-0.156701	0.196582	-0.365223	-0.106534
C5	0.813903	0.590799	1.35921	0.753812	-0.145661	0.640079
C5orf15	-0.0335304	0.345796	0.332975	0.281898	-0.225602	0.113781
C5orf22	0.0425526	0.0268955	0.0842138	-0.131264	0.203828	0.152426
C5orf24	-0.210257	0.295443	0.119703	-0.0287517	0.25163	0.297188
C5orf30	-0.329978	0.199413	-0.0866962	-0.251972	0.277234	0.111661
C5orf34	-0.293615	-0.231655	-0.484242	-0.360205	0.131756	-0.136188
C5orf42	-0.0952723	-0.15734	-0.227079	-0.160288	0.174234	0.0953796
C5orf51	0.253122	-0.253079	-0.00164152	-0.0278226	0.100609	0.147046
C5orf56	-0.218732	-0.0445901	-0.228144	1.03134	-2.21449	-1.16625
C5orf63	0.925014	-0.910278	-0.0394392	-0.593074	0.284017	-0.204183
C6orf10	-0.522637	0.461511	-0.00220678	0	0.259117	0.33187
C6orf106	0.436884	-0.310961	0.109882	0.113829	-0.0161563	0.164261
C6orf120	0.0762565	0.0973048	0.185694	-0.0188894	0.540206	0.595093
C6orf132	0.80774	-0.781231	-0.0185039	0.186725	-0.0754678	0.173898
C6orf136	0.304115	-0.477332	-0.178885	-0.383059	0.34554	0.0559793
C6orf141	-0.31278	0.146045	-0.124209	0.173964	-0.00198571	0.235309
C6orf203	-0.449914	0.668365	0.271689	0.276826	-0.238847	0.0957405
C6orf223	-0.449997	-0.279501	-0.676253	0.223778	-0.331324	-0.0469126
C6orf226	-1.11853	1.7897	0.776644	2.12146	-2.53475	-0.455433
C6orf47	-0.189164	0.120526	-0.0357704	-0.0136364	0.363904	0.423759
C6orf48	0.00745817	0.236636	0.261602	-0.0163876	-0.0530582	0.00419473
C6orf52	-0.43008	0.63649	0.258099	0.436794	-0.0956787	0.390212
C6orf58	2.2493	-1.54128	0.550383	1.86795	-0.65501	1.18452
C6orf62	0.290575	-0.0254119	0.260552	0.0250143	-0.476686	-0.380273
C6orf89	-0.0859212	0.0390782	-0.0220406	-0.130855	0.135809	0.0847938
C7orf26	0.0916947	-0.268791	-0.16617	-0.325919	0.327703	0.0921888
C7orf43	0.354114	-0.254686	0.0898539	-0.171535	0.280945	0.191454
C7orf49	0.0787887	-0.260025	-0.169302	-0.00363909	-0.0763251	-0.00701409
C7orf50	0.178438	-0.172543	0.0100455	0.0569646	0.236368	0.363001
C7orf57	-0.494251	0.694369	0.25682	0	-0.829911	-0.757158
C7orf61	-0.104466	-0.00394714	-0.082162	0.817851	-1.97458	-1.12827
C7orf73	0.372242	-0.0238241	0.337427	0.206567	-0.08455	0.183583
C8orf33	0.154824	0.0573139	0.218133	0.158211	-0.114177	0.108218
C8orf37	0.157885	0.0696613	0.233301	0.0630556	-0.0799296	0.0524641
C8orf58	-0.320151	0.666424	0.389375	0.235137	-0.327456	-0.0323009
C8orf59	0.186464	0.223208	0.413194	0.00873148	0.11974	0.200752
C8orf76	-0.136552	0.00807258	-0.0997219	0.267604	-0.147068	0.178795
C8orf82	-0.144276	0.216387	0.101473	0.424818	-0.408785	0.0657784
C9orf116	0.769575	-0.558494	0.169049	-0.00460468	-0.032056	0.0363417
C9orf135	-1.44292	-0.155585	-1.46769	0.163627	0.918305	1.14582
C9orf16	0.389511	-0.364729	0.0124423	0.190002	-0.0653641	0.1871
C9orf3	-0.346508	-0.167896	-0.469243	-0.105069	0.13278	0.106155
C9orf40	-0.343682	0.097991	-0.200751	-0.432864	0.270986	-0.0656812
C9orf66	1.37842	-2.21773	-0.928915	0	-0.829911	-0.757158
C9orf72	-0.0665462	0.541186	0.497929	0.466618	-0.537856	-0.0237567
C9orf78	-0.0187208	0.0648203	0.065652	0.0631327	-0.00945879	0.123008
C9orf84	0.164376	0.825018	0.994643	-0.198504	0.270629	0.155629
C9orf85	-0.0025124	0.340693	0.356466	-0.159339	0.159976	0.0820196
CA11	-0.104846	-0.0504305	-0.128995	0.343043	-0.266006	0.131212
CA12	1.81042	-1.12698	0.560097	-0.609637	-0.256947	-0.760814
CA13	-0.254333	0.432858	0.216484	-0.132049	0.279482	0.227337
CA14	-0.08693	-0.0792666	-0.141315	-2.17307	2.72997	0.747336
CA2	0.00223317	0.144551	0.1647	0.0935443	-0.0421	0.119131
CA5B	0.478515	-0.547535	-0.0883129	-0.106533	0.355393	0.327383
CA8	-0.355454	0.620828	0.311234	0.0585137	-0.484873	-0.356775
CA9	-0.17157	-1.01653	-1.15661	-1.8917	1.89084	0.174345
CAAP1	0.0372402	-0.0343403	0.0180805	-0.0513907	0.155866	0.180011
CAB39	0.111899	0.153824	0.275071	0.0161952	0.0750064	0.163077
CAB39L	-0.0718027	0.233227	0.185124	0.516662	-0.527704	0.0337295
CABIN1	-0.01557	-0.334181	-0.330445	-0.0684212	0.0957282	0.103766
CABLES1	-0.273085	-0.220131	-0.453792	-0.287126	0.34712	0.148297
CABLES2	0.0977949	-0.741725	-0.63348	-0.259503	0.65569	0.482994
CACFD1	-2.41896	2.64919	0.437301	-0.976374	1.00654	0.155796
CACHD1	-0.302709	0.46027	0.199299	0.367291	-0.265895	0.154257
CACNA1A	0.0242758	-0.430756	-0.390287	-0.994572	0.852001	-0.0159541
CACNA1B	-0.0436914	-0.880439	-0.902627	-0.671213	0.727513	0.165405
CACNA1G	-1.39914	2.96419	1.69244	-0.0900395	-0.923733	-0.936143
CACNA1H	0.393765	-0.933137	-0.552045	-0.624296	0.547838	0.0301057
CACNA1I	0.727871	-1.22551	-0.536414	1.28908	-2.99234	-1.70032
CACNA2D2	0.176183	-0.330781	-0.150272	-0.0181155	0.11192	0.167538
CACNB1	-0.136804	0.0465948	-0.061432	-0.192098	0.203109	0.0941679
CACNB3	-0.283744	-0.258531	-0.502019	-0.252246	0.0246129	-0.141219
CACNB4	0.726037	-2.17028	-1.48287	-1.24167	1.0116	-0.0900664
CACTIN	-0.31164	0.094841	-0.174363	-0.109809	0.0951326	0.0640236
CACUL1	0.227433	-0.223878	0.00387654	-0.0727238	0.046044	0.0500118
CACYBP	0.0132961	0.107209	0.137557	-0.00528666	-0.0149426	0.0528101
CAD	-0.0681599	0.01281	-0.031935	-0.243029	0.177907	0.0207931
CADM4	-0.142177	-0.098358	-0.211337	-0.192338	0.408218	0.299049
CADPS2	-0.210728	0.22801	0.0518343	0.236864	-0.0431087	0.25368
CALB2	0.550023	-0.297283	0.227861	0.123038	-0.110418	0.0787095
CALCOCO1	-0.0241487	-0.111159	-0.115331	0.165034	-0.0470378	0.181811
CALCOCO2	-0.134162	0.139709	0.0341184	0.14218	-0.148274	0.0589594
CALCRL	0.76722	-0.540013	0.18536	1.39121	-1.11889	0.269735
CALD1	-0.0116879	-0.165368	-0.158052	-0.0173317	0.277946	0.334306
CALHM2	-0.326999	0.71581	0.432447	-0.258287	-0.0778504	-0.249396
CALHM3	-1.80516	1.5805	-0.0655447	-1.09779	-0.582996	-1.54858
CALM1	-0.0637341	0.409595	0.36893	0.0122108	-0.0104891	0.0738134
CALM2	0.110249	0.213284	0.33301	0.112292	-0.113095	0.0658684
CALM3	0.112944	-0.0393422	0.0828682	0.0899358	-0.149401	0.00841716
CALR	-0.108016	-0.000943552	-0.0824314	-0.0630053	-0.000691321	0.0124687
CALR3	-0.522637	-1.04772	-1.51144	-1.30542	-0.127572	-1.28954
CALU	-0.190995	0.094871	-0.0631132	0.0345582	-0.136944	-0.0315039
CAMK1	-0.00402871	0.0581382	0.0725142	0.171696	-0.117968	0.117183
CAMK1D	0.414347	-0.334124	0.0659434	-0.254891	0.297535	0.129201
CAMK2D	-0.103273	0.17332	0.0962049	-0.100179	0.0945268	0.0725268
CAMK2G	0.0316709	-0.128667	-0.08138	-0.0382821	0.219753	0.256297
CAMK2N1	0.400042	-0.459612	-0.0727329	0.316972	-0.521025	-0.148467
CAMK4	0.219614	-0.29616	-0.0756127	-0.116419	0.0902505	0.0528891
CAMKK1	-0.870907	0.638593	-0.146186	-0.272764	0.237338	0.052099
CAMKK2	0.0458084	-0.0540774	0.00624232	-0.0336834	0.00361745	0.0445113
CAMKMT	0.520791	-0.554248	-0.056052	-0.120782	0.0905388	0.0490507
CAMLG	0.149988	-0.150081	0.00627946	0.110175	-0.106995	0.0699664
CAMP	-0.522637	0.461511	-0.00220678	0.833035	-0.46219	0.398483
CAMSAP1	-0.042722	-0.345943	-0.367237	-0.0539746	0.0332103	0.0549119
CAMSAP2	-0.021382	0.0906023	0.0889807	-0.101715	0.261615	0.238162
CAMSAP3	0.387233	-0.517624	-0.142553	-0.395351	-0.179823	-0.48101
CAMTA1	0.191163	-0.0338808	0.160438	0.275877	-0.167451	0.166238
CAMTA2	0.527414	-0.243493	0.260808	-0.273657	0.121056	-0.0650269
CAND1	-0.363363	0.342475	0.0255892	-0.0120374	0.00881938	0.070187
CANT1	-0.0664033	-0.076251	-0.119377	-0.123432	-0.165983	-0.209976
CANX	-0.222069	0.0491426	-0.137488	-0.0531659	-0.0231337	-0.000667196
CAP1	-0.0662859	0.206568	0.163551	0.0731908	-0.0219758	0.120004
CAP2	0.237062	-0.0826507	0.153982	0.112928	-0.275722	-0.0961571
CAPG	0.0773938	-0.0261803	0.0632573	0.169344	-0.229568	0.00335807
CAPN1	0.151802	-0.0785724	0.0794605	-0.0187638	0.0287188	0.0837242
CAPN10	-0.0379195	-0.422862	-0.439729	-0.0726145	0.551182	0.555254
CAPN13	0.660971	-0.486176	0.141249	-0.519654	1.36925	0.950492
CAPN15	0.329514	-0.490193	-0.168332	0.219901	-0.694401	-0.413656
CAPN2	0.139373	0.00359455	0.150169	-0.0156443	0.0701638	0.12812
CAPN5	0.297136	-0.187018	0.104995	-0.155097	0.147977	0.0740324
CAPN6	0.130706	0.214614	0.353198	0.104867	-0.448678	-0.276737
CAPN7	-0.254702	0.176968	-0.0397466	-0.242712	0.199509	0.0426943
CAPNS1	0.217317	-0.0537697	0.16466	0.0840575	-0.0810274	0.0712308
CAPRIN1	-0.131781	0.0472111	-0.0561849	0.0046839	0.0106945	0.0878778
CAPRIN2	-0.303951	0.172878	-0.0892368	0.04155	0.293545	0.405598
CAPS2	0.600468	-0.902271	-0.330623	0.500207	-0.704662	-0.158792
CAPZA1	0.031657	0.281775	0.329049	0.12992	-0.0911188	0.104518
CAPZA2	-0.0106059	0.259245	0.267558	0.11534	-0.075332	0.106515
CAPZB	0.590193	-0.47559	0.0865849	-0.129758	0.167225	0.117248
CARD10	-0.135368	-0.0540047	-0.160707	-0.0519648	0.187848	0.211451
CARD14	-1.53305	2.21289	0.817699	-0.609637	0.318405	-0.185462
CARD19	-0.0994141	0.170602	0.0970449	0.153555	-0.103376	0.114616
CARD6	-2.57175	1.74664	-0.606105	0.833035	0.177816	1.03849
CARD8	0.174397	-0.373904	-0.195042	-0.02168	0.0887548	0.141002
CARF	0.62005	-1.03793	-0.448235	-0.0592292	0.0296535	0.0463851
CARHSP1	-0.158788	0.0966068	-0.0316866	-0.103299	0.143957	0.119006
CARM1	0.350985	-0.310033	0.0316216	-0.356216	0.33289	0.0687185
CARMIL1	-0.168736	0.0822114	-0.055252	-0.0293894	0.0865183	0.131474
CARMIL2	0.585439	-0.819143	-0.26135	0.439662	-0.571546	-0.0829424
CARMIL3	0.287435	0.679683	0.962752	-0.797146	0.608379	-0.0728426
CARNMT1	0.0240128	0.226569	0.266796	0.139649	-0.125477	0.0793619
CARS	0.0934275	-0.253681	-0.149462	0.165151	-0.168799	0.0601608
CARS2	-0.110601	0.218951	0.13508	0.110062	-0.273627	-0.0967729
CASC10	-0.455616	-0.707682	-1.10961	-0.710403	0.0351841	-0.563992
CASC3	0.0127283	-0.12432	-0.0944958	0.113976	-0.0745361	0.10602
CASC4	-0.0616183	0.183659	0.144944	-0.0142153	-0.0768908	-0.0175832
CASD1	-0.161708	0.44759	0.316605	0.018311	0.390625	0.480698
CASK	-0.213203	0.160094	-0.0183636	-0.341414	0.306211	0.0560398
CASKIN1	0.557434	-0.524948	0.00702733	-1.33886	1.69458	0.500986
CASKIN2	0.0672032	-0.487737	-0.407694	-0.151197	-0.0321312	-0.102387
CASP10	-0.0857832	0.434985	0.373993	0.768267	-0.880403	-0.08099
CASP2	-0.162971	-0.380576	-0.512725	-0.384793	0.269619	-0.0215818
CASP3	0.0698303	0.0413116	0.123777	0.328392	-0.0703035	0.313056
CASP4	0.47499	-0.377203	0.0787696	0.737552	-1.32992	-0.559556
CASP5	-0.36842	-1.68956	-2.0111	0.833035	-2.46352	-1.60284
CASP6	0.107983	0.032124	0.149761	-0.105394	0.159189	0.132256
CASP7	0.202141	0.241402	0.445841	0.136083	0.207096	0.408562
CASP8	-0.328371	0.269657	-0.0149702	-0.187717	0.144615	0.0398178
CASP8AP2	-0.375595	-0.159139	-0.487302	-0.109194	0.323002	0.292475
CASP9	-0.421199	0.0875449	-0.282659	0.0372688	-0.0717168	0.0362866
CAST	0.208314	-0.0285808	0.181549	0.0608355	-0.00215724	0.128137
CASTOR2	0.313252	-0.160152	0.146718	-0.757261	0.169003	-0.474493
CASZ1	-0.0158952	0.92435	0.927787	-0.279977	0.853985	0.661924
CAT	-0.101962	0.203295	0.127389	-0.0241967	-0.0303847	0.0194821
CATSPER1	-0.481785	-0.109727	-0.535784	0.0274746	0.319847	0.418587
CATSPER2	-0.987461	1.09681	0.204579	1.67278	-2.18061	-0.525669
CATSPERB	0.650886	-1.06504	-0.446912	0.755777	-0.796476	-0.00887772
CAV1	0.0897126	-0.0979395	0.00285454	-0.138104	0.0956504	0.037779
CAV2	0.137186	-0.0895082	0.0550506	0.0910132	-0.120247	0.0385906
CAVIN1	0.0721861	-0.145763	-0.061126	-0.0451659	0.0808846	0.110918
CAVIN2	-2.05577	1.36303	-0.514049	-0.232815	-1.00895	-1.1564
CAVIN3	0.385263	-0.7479	-0.374644	-0.0537674	0.0242448	0.0461424
CAVIN4	0.555409	-1.35077	-0.820657	1.59921	-1.96336	-0.378002
CBARP	-0.0291386	-0.118418	-0.127191	0.0799643	-0.117213	0.0311734
CBFA2T2	0.419822	-1.04578	-0.640666	-0.448855	0.510542	0.158749
CBFA2T3	0.719763	-0.97517	-0.293547	0.531186	-0.42439	0.15078
CBFB	-0.0116053	-0.0455781	-0.0381868	-0.0890053	0.165073	0.153641
CBL	-0.130304	-0.0107984	-0.112833	-0.114327	-0.0113998	-0.0467826
CBLB	-0.234879	0.27588	0.0774407	0.227132	-0.605669	-0.318084
CBLC	0.144162	-0.271445	-0.120455	0.229602	-0.300234	-0.0103133
CBLL1	0.0675916	0.101627	0.182028	0.104377	0.104369	0.275846
CBR3	-0.253755	0.041998	-0.173843	-1.10172	1.27572	0.306416
CBR4	0.0193689	0.0697377	0.105683	0.191534	-0.115255	0.138659
CBWD1	-0.0319715	0.520957	0.509573	0.2503	-0.200961	0.108536
CBWD2	-0.126502	0.54694	0.44841	-0.0691012	0.0608232	0.0682175
CBWD5	1.10159	-1.24801	-0.214397	-0.154045	-0.0506158	-0.123565
CBWD6	0.703277	0.000803821	0.667229	0.219478	0.605859	0.886203
CBX1	-0.300117	0.279021	0.0204395	0.159063	-0.225781	-0.0025801
CBX2	-0.945974	0.416923	-0.437059	-0.0982641	0.0354215	0.0152322
CBX3	-0.0384304	0.077152	0.0598139	0.1024	-0.101209	0.0683981
CBX4	-0.423496	0.167326	-0.204995	-0.0515811	0.12171	0.145676
CBX5	0.489501	-0.385733	0.0836169	-0.10766	0.120992	0.0919155
CBX6	-0.112369	0.0122452	-0.0732556	-0.0524881	0.0858933	0.109001
CBX7	0.61161	-1.33069	-0.748773	0.0974805	-0.724743	-0.559788
CBX8	-0.553697	0.354153	-0.138198	-0.137588	-0.0659481	-0.123331
CBY1	-0.512906	0.44446	-0.0102861	0.323172	-0.395215	-0.0167917
CC2D1A	0.130012	-0.30155	-0.163605	0.141166	-0.190986	0.0152882
CC2D1B	-0.200521	0.117581	-0.0491845	-0.158058	-0.0289845	-0.10573
CC2D2A	-0.0440543	0.0149583	-0.00756444	0.229415	-0.119697	0.170047
CC2D2B	-0.814209	0.968152	0.235642	1.73805	-0.91124	0.805433
CCAR1	-0.139923	0.0771608	-0.0337406	-0.141436	0.242338	0.181314
CCAR2	0.0389264	-0.159927	-0.105951	-0.278607	0.227697	0.0369315
CCBE1	-2.5703	1.18618	-1.16523	-0.609637	-1.48992	-1.99379
CCDC102A	0.298079	0.119976	0.412859	0.223678	-0.0402131	0.244104
CCDC102B	0.182673	2.27601	2.4625	0.959347	-2.14643	-1.16629
CCDC107	-0.290707	-0.226726	-0.476632	0.704211	-0.968991	-0.230165
CCDC110	-0.24974	0.545509	0.333369	0.0190157	-0.181074	-0.0903349
CCDC112	-0.234323	0.0683965	-0.129531	0.404752	-0.426993	0.0285914
CCDC113	-0.0950127	0.152114	0.0826141	-0.100664	0.0707842	0.0483247
CCDC115	0.0848952	0.0727088	0.169062	0.065739	-0.295227	-0.160296
CCDC117	-0.0811814	0.12137	0.0646207	0.0404779	-0.00511696	0.105922
CCDC12	-0.459522	0.315228	-0.0903048	0.0166802	0.085507	0.174037
CCDC120	-0.0485176	0.44932	0.422683	0.139564	-0.433536	-0.228777
CCDC121	0.066456	0.284861	0.364216	-0.0185834	0.0246452	0.0798213
CCDC122	0.246262	0.0505258	0.295639	0.138063	-0.101174	0.102165
CCDC124	0.34328	-0.239719	0.094833	0.105408	-0.030038	0.142415
CCDC125	0.0199971	0.180663	0.217188	-0.114231	0.057939	0.0226479
CCDC126	0.135952	-0.773927	-0.630506	-0.233157	0.459518	0.311742
CCDC127	-0.22937	0.268815	0.075454	0.304268	-0.321013	0.03953
CCDC13	-1.12295	3.90215	2.88502	-2.55141	2.41271	0.0722406
CCDC130	0.55811	-0.286467	0.246132	0.0260528	0.264921	0.362316
CCDC134	-0.0761152	-0.30413	-0.356209	0.286147	-0.522295	-0.178892
CCDC136	-0.0190082	-0.507205	-0.506639	-0.0628961	-0.682268	-0.669004
CCDC137	-0.421558	0.201289	-0.169245	-0.103036	-0.00455028	-0.0292535
CCDC138	-0.299847	0.220332	-0.0380008	0.0987067	-0.267397	-0.101283
CCDC14	-0.0474321	-0.187482	-0.213118	-0.371826	0.396024	0.117089
CCDC142	-0.842037	1.27282	0.514657	0.635779	-0.201237	0.472862
CCDC144NL	-0.522637	0.461511	-0.00220678	0	0	0.072753
CCDC146	0.198287	-3.63402	-3.43313	-0.329042	-0.473358	-0.711827
CCDC148	-0.554571	-1.73347	-2.22663	0.145242	-0.0488098	0.16132
CCDC149	-0.341223	-0.0516395	-0.348115	-0.281599	0.0521565	-0.141439
CCDC15	0.228483	-0.411064	-0.182341	0.0967051	-0.366919	-0.202698
CCDC150	0.126748	-0.570344	-0.435408	0.035893	-0.745735	-0.639033
CCDC153	-0.2128	0.0316717	-0.146414	0.718189	-0.628383	0.123664
CCDC157	-0.412326	-0.182323	-0.544347	-0.728836	0.328545	-0.288065
CCDC160	0.065175	1.87393	1.9521	-0.136354	-1.03819	-1.0944
CCDC167	-0.25538	0.206953	-0.0103861	0.483327	-0.400293	0.129611
CCDC171	-0.0140678	0.457726	0.462847	0.126259	0.0156101	0.207784
CCDC173	0.800928	-1.36118	-0.604728	-0.35237	-0.374001	-0.634534
CCDC174	0.40895	-0.305726	0.0893651	0.596363	-0.494982	0.141836
CCDC18	-0.303511	-0.0225746	-0.284285	0.0727977	-0.337762	-0.196154
CCDC181	-0.425125	1.08615	0.712328	0	0	0.072753
CCDC186	0.40841	-0.00596077	0.388633	0.0539751	0.252147	0.375952
CCDC187	0.00788478	0.170086	0.195444	1.39987	-1.25165	0.145154
CCDC189	0.328982	0.393153	0.714524	0.374585	-0.54841	-0.121359
CCDC191	-0.0424277	-0.0570118	-0.0780349	0.287662	-0.422984	-0.0781488
CCDC22	-0.0473719	0.410507	0.384926	-0.228706	0.0374265	-0.10614
CCDC24	-0.237974	0.469793	0.2685	-0.228496	0.200828	0.0574605
CCDC25	0.123857	-0.0670807	0.0651907	0.300238	-0.245389	0.111341
CCDC28A	-0.0856641	-0.187296	-0.248178	0.00406841	-0.0974387	-0.0208376
CCDC28B	-0.822456	0.313962	-0.426151	-1.06445	1.30288	0.368825
CCDC3	0.228418	0.420375	0.649038	-0.17293	0.06721	-0.0236018
CCDC30	-0.960277	0.132921	-0.734247	0.635919	-0.279128	0.395104
CCDC32	0.558376	-0.642109	-0.109264	0.255623	-0.0597633	0.254768
CCDC34	0.102297	-0.113117	-0.000721351	-0.0336108	-0.111252	-0.0702897
CCDC39	0.759725	-0.075165	0.643298	-0.749494	-0.711628	-1.34778
CCDC40	0.23342	-0.206983	0.026292	0.406927	-1.09167	-0.634024
CCDC43	0.134811	-0.0845846	0.0577844	-0.0157739	0.031181	0.0890144
CCDC47	-0.233564	0.0863939	-0.110833	0.0387526	-0.0963474	0.0130594
CCDC50	-0.0167775	0.000624956	0.00324814	-0.0163156	0.0175201	0.0748411
CCDC51	-0.0493789	0.106104	0.0786726	-0.0240892	-0.270975	-0.221006
CCDC57	0.464629	-0.619649	-0.173229	0.115574	-0.0249295	0.157138
CCDC58	0.155254	0.0964232	0.257638	0.177531	-0.223492	0.0171771
CCDC59	-0.0336238	0.150866	0.137959	0.167062	-0.0394939	0.191273
CCDC6	0.378061	-0.397812	-0.031196	-0.366724	0.469036	0.194926
CCDC61	0.41174	-1.24941	-0.85175	0.356303	-0.597277	-0.187517
CCDC62	0.561911	-1.2931	-0.757	0.128853	0.21085	0.405477
CCDC65	-1.29646	4.46552	3.28843	0.138507	-0.78849	-0.584731
CCDC66	-0.168888	-0.0471182	-0.184722	0.0668055	0.208823	0.344764
CCDC68	-0.0818488	0.00672902	-0.0506355	-0.379616	0.0620225	-0.224281
CCDC69	-0.0861283	0.478809	0.417499	-0.321031	-0.0130916	-0.243984
CCDC7	-0.107954	0.510031	0.4286	-0.0484788	0.336124	0.363024
CCDC71	0.101834	0.0416479	0.153616	-0.250475	0.349448	0.185291
CCDC71L	-0.0570978	0.0130164	-0.0215307	-0.0565014	-0.225062	-0.20575
CCDC73	1.81985	-2.15054	-0.454777	-1.85495	-0.235422	-1.91715
CCDC74A	-0.113389	1.3333	1.24686	-0.585767	0.951523	0.470233
CCDC77	-0.496657	0.351237	-0.0885295	-0.224603	0.122709	-0.0169765
CCDC78	-0.797477	-0.144842	-0.861927	1.87155	-1.54798	0.294959
CCDC80	0.00454856	-0.628995	-0.606712	0.576909	-2.79458	-2.17616
CCDC82	0.256361	-0.354492	-0.100068	0.0308009	-0.0512887	0.0505971
CCDC84	-0.164266	0.0986169	-0.0347261	-0.00173709	0.0601387	0.131249
CCDC85A	0.95021	-0.146847	0.747221	0.833035	-2.01683	-1.15616
CCDC85B	0.106702	-0.440142	-0.323687	0.11691	0.203818	0.38715
CCDC85C	-0.353824	-0.0157241	-0.323816	-0.431182	0.179404	-0.155673
CCDC86	0.140924	-0.0678858	0.0801191	-0.204156	0.242739	0.122393
CCDC87	0.355663	-1.02095	-0.674982	-1.38354	0.476331	-0.75953
CCDC88A	-0.00788483	-0.24425	-0.233429	-0.166254	-0.127424	-0.211921
CCDC88B	-0.600875	0.303425	-0.232418	-1.31142	1.07797	-0.0896699
CCDC88C	-0.125357	-0.533927	-0.631401	-0.190565	0.127202	0.0197104
CCDC9	0.541112	-0.677579	-0.16065	-0.472151	0.348782	-0.0250448
CCDC90B	0.383853	0.231058	0.603013	0.158658	-0.0742122	0.148607
CCDC91	0.339845	-0.0447658	0.286619	0.222109	-0.23899	0.0438432
CCDC92	0.716471	-1.20227	-0.52368	-0.182215	1.02016	0.920571
CCDC93	-0.283828	0.16113	-0.0824349	0.0627937	-0.0840132	0.0481327
CCDC94	-0.199462	0.272344	0.106555	0.146992	0.126566	0.33835
CCDC97	0.555103	-0.750761	-0.220934	-0.335609	0.548701	0.304021
CCHCR1	-0.400345	0.502119	0.15114	0.101331	-0.282272	-0.113676
CCK	-1.82639	0.819641	-0.845981	0.23477	-1.31016	-1.01535
CCM2	0.127881	-0.541459	-0.405478	0.0302721	-0.446835	-0.345449
CCNA2	-0.739086	0.372695	-0.290561	-0.572245	0.0166047	-0.451896
CCNB1	-0.82428	0.266026	-0.475769	-0.498739	-0.16243	-0.561405
CCNB1IP1	0.200754	-0.380107	-0.176947	0.201258	0.000293515	0.263405
CCNB2	-0.523837	0.231769	-0.233055	-0.0790954	-0.370624	-0.372682
CCNB3	0.400335	-0.866938	-0.479789	0.12792	-0.616442	-0.422697
CCNC	0.0688134	0.177283	0.258811	0.0703113	-0.175668	-0.0364118
CCND1	-0.0527463	-0.0197663	-0.0503018	-0.113734	0.0907377	0.0559163
CCND3	-0.321444	-0.0274587	-0.305701	-0.0992066	-0.165007	-0.186088
CCNDBP1	0.166004	-0.0548379	0.116288	0.180761	-0.135251	0.108474
CCNE1	-0.476457	0.0287882	-0.392356	0.087794	0.0556285	0.211421
CCNE2	-0.686586	0.337248	-0.27761	0.0510086	-0.0291838	0.0918153
CCNF	-0.782155	-0.0969554	-0.799916	-0.961541	0.257974	-0.578739
CCNG1	0.627366	0.122005	0.71845	0.0578186	0.0494832	0.176923
CCNG2	0.753282	0.0286539	0.741177	0.258671	0.0141818	0.331597
CCNH	0.0241779	0.091639	0.132018	0.227642	-0.135386	0.15268
CCNI	0.37076	-0.0452091	0.314676	-0.195718	0.309049	0.196684
CCNJ	-0.115598	0.400153	0.311675	0.044323	0.0748067	0.189482
CCNJL	-1.75465	0.564353	-1.03513	0.456415	-0.76419	-0.25974
CCNK	0.52122	-0.256078	0.242513	-0.090413	0.330795	0.318032
CCNL1	-0.245321	0.0746223	-0.133443	-0.251897	0.314556	0.149054
CCNL2	-0.546345	0.454299	-0.0312736	-0.117626	0.204403	0.1659
CCNO	-0.485734	0.283998	-0.145699	-0.266951	0.237443	0.057702
CCNT1	0.0234911	0.178262	0.218008	0.381081	-0.287205	0.14599
CCNT2	0.00762432	0.250275	0.275394	0.025286	0.314263	0.410933
CCNY	-0.0351153	0.172905	0.158623	-0.0822859	0.290554	0.285478
CCNYL1	0.634986	-0.35619	0.247279	-0.0683238	0.197922	0.206051
CCP110	0.0737734	0.00305324	0.0891533	-0.293492	0.444413	0.239569
CCR4	-1.57784	1.52926	0.0927733	0	0.259117	0.33187
CCS	-0.103567	0.39198	0.314595	-0.042379	-0.0881443	-0.0554751
CCSAP	-0.478675	-0.155388	-0.578577	-0.264603	-0.0962022	-0.273722
CCSER1	-0.201532	0.395866	0.228168	-0.00940623	-0.0383412	0.025515
CCSER2	0.547857	-0.181801	0.341346	0.0871506	0.248735	0.403918
CCT2	-0.0705293	0.208104	0.161175	0.0987686	-0.0754057	0.0907668
CCT3	-0.00120083	0.0767611	0.0937441	0.141622	-0.0843128	0.122393
CCT4	-0.0628953	0.218366	0.178474	0.112621	-0.114417	0.064858
CCT5	-0.0599509	0.0880371	0.0508597	0.0830483	-0.0496084	0.101695
CCT6A	-0.0470907	0.134055	0.108733	0.0175358	0.00712444	0.0964635
CCT6B	-0.217136	-0.0193398	-0.201422	-0.533755	0.290953	-0.141143
CCT7	0.0124929	0.172655	0.202262	0.11586	-0.102885	0.0794541
CCT8	-0.0168168	0.203332	0.205919	0.109903	-0.0519451	0.124759
CCZ1	0.291449	-0.342187	-0.0554171	0.978709	-0.17489	0.823566
CCZ1B	0.521666	-0.198703	0.300299	0.521344	-0.333443	0.232419
CD101	-0.626411	-1.48142	-2.04081	-1.50762	1.85266	0.499444
CD109	-0.122679	0.0563591	-0.0386462	-0.241225	0.105461	-0.0499458
CD151	0.000632543	0.0156089	0.034282	-0.102549	-0.061765	-0.0860067
CD163L1	0.0312002	-0.0835847	-0.0367319	0.683618	-0.6284	0.0909478
CD164	0.0565682	0.0656778	0.135917	-0.145468	0.165565	0.100728
CD164L2	-0.369464	0.51926	0.196749	-0.0334358	-0.281908	-0.24078
CD22	-0.626849	0.505451	-0.0543364	-0.341837	0.839127	0.588556
CD24	-0.586769	1.05429	0.531451	0.398251	-0.911916	-0.46248
CD274	-0.247569	1.06148	0.851346	1.55386	-1.38601	0.156447
CD276	0.128008	-0.225996	-0.0898976	-0.0108422	0.196994	0.259492
CD2AP	0.026058	0.0945269	0.136639	-0.0467737	0.138605	0.167117
CD2BP2	0.00304789	-0.169868	-0.148968	0.245715	-0.150658	0.154502
CD320	-0.049555	-0.0252357	-0.0528293	0.196098	-0.219176	0.0390551
CD33	0.601602	-0.997455	-0.424762	-1.38196	2.20528	0.970921
CD38	-1.14306	1.08322	0.0475511	-0.609637	-0.57424	-1.07811
CD3EAP	-0.237097	-0.0143878	-0.214872	0.116232	-0.062011	0.120679
CD40	0.0954181	0.139217	0.245271	-0.242723	0.262223	0.105398
CD44	-0.0412449	-0.101608	-0.121541	-0.250028	0.103022	-0.0607117
CD46	-0.222042	0.209091	0.0224854	-0.0609995	-0.135424	-0.120367
CD47	-0.0850942	0.010362	-0.0499944	-0.0616142	-0.0061584	0.00831738
CD55	0.0274337	0.133862	0.177243	-0.0432096	-0.0108969	0.0209867
CD58	-0.0901283	0.317544	0.252547	0.229266	-0.24924	0.0403631
CD59	0.102321	0.167197	0.279615	0.191863	-0.0527337	0.201492
CD63	-0.109006	-0.0403335	-0.122734	0.0403024	-0.132802	-0.0219297
CD70	-0.0489765	1.53115	1.50409	2.22715	-2.66073	-0.481449
CD72	-1.57784	0.85396	-0.582525	-0.609637	-0.300974	-0.804841
CD81	0.0116067	-0.0701389	-0.0413489	-0.266407	0.151009	-0.0282168
CD82	0.14507	-0.0308652	0.120961	0.493671	-0.506756	0.0329322
CD83	0.382568	0.564755	0.935525	1.26136	0.294431	1.56023
CD9	-0.0465678	0.0520191	0.0271793	-0.120964	0.0143539	-0.0273058
CD96	-1.54737	1.29883	-0.109565	-1.3356	1.13834	-0.052178
CD99	0.787301	-0.888552	-0.144668	0.402276	-0.254332	0.19891
CD99L2	-0.711394	0.294506	-0.343221	0.239496	-0.0936744	0.205604
CDA	0.975536	-0.654888	0.262527	0.0266506	0.24991	0.34787
CDADC1	-0.2239	0.248048	0.05973	-0.108932	-0.211041	-0.24132
CDAN1	-0.118406	-0.159251	-0.250317	-0.374573	0.204302	-0.0772315
CDC123	-0.135056	0.273652	0.167237	0.139986	-0.0755921	0.129565
CDC14A	-0.190199	0.193157	0.0359069	0.0766353	-0.293924	-0.148686
CDC14B	0.118964	0.125861	0.253621	-0.0422471	0.170526	0.20332
CDC16	0.0956855	0.0776363	0.183937	0.10908	0.0455143	0.22144
CDC20	-0.485884	0.0539654	-0.37587	-0.193485	-0.210006	-0.320259
CDC20B	-1.84933	0.886747	-0.800017	-0.609637	-1.13859	-1.64246
CDC23	-0.152186	0.182705	0.060498	0.0434007	-0.0719357	0.0418676
CDC25A	-0.719872	0.349967	-0.295577	0.187148	-0.106443	0.143322
CDC25B	-0.0715564	-0.269888	-0.317764	-0.04647	-0.00751389	0.0212859
CDC25C	-0.460776	0.219308	-0.18738	0.322079	-0.684261	-0.306872
CDC26	0.148511	-0.143204	0.0117948	0.257475	-0.325349	-0.00906576
CDC27	-0.152164	0.101571	-0.0206146	-0.0346922	-0.0620746	-0.0221348
CDC34	0.0366991	-0.0956039	-0.0436818	0.243497	-0.105385	0.197677
CDC37	-0.0976594	0.162842	0.0909015	0.107077	-0.108221	0.0658093
CDC37L1	0.0383973	0.187102	0.24059	0.282601	-0.265671	0.0743783
CDC40	-0.060278	0.155266	0.117788	0.1079	-0.00127122	0.173539
CDC42	0.0412638	0.101654	0.157784	0.210294	-0.112286	0.159372
CDC42BPA	0.0370493	-0.159393	-0.107148	-0.130996	0.220735	0.169586
CDC42BPB	0.157024	-0.38339	-0.220543	-0.193275	0.131391	0.0213368
CDC42BPG	0.389712	0.0240561	0.401412	0.0536138	-0.0407999	0.0826633
CDC42EP1	0.00157123	-0.146533	-0.126995	-0.0275711	0.296534	0.343209
CDC42EP2	0.250404	-0.279606	-0.0306743	-0.0812842	0.31142	0.307291
CDC42EP3	-0.117021	0.215624	0.125835	-0.411219	0.506513	0.190318
CDC42EP4	-0.288738	-0.0924317	-0.340523	-0.0637394	-0.684332	-0.671866
CDC42SE1	0.239575	0.0809736	0.319922	-0.0725416	0.173805	0.177945
CDC42SE2	-0.127471	-0.109388	-0.20881	0.0796602	-0.191702	-0.043603
CDC45	-0.0146946	-0.0881616	-0.0836182	0.107971	-0.109554	0.0653218
CDC5L	-0.34869	0.244071	-0.0592878	0.0768788	-0.0265278	0.11894
CDC6	-0.497118	0.122433	-0.317758	-0.0211261	0.0425469	0.095318
CDC7	-0.448056	0.150216	-0.244746	-0.150821	0.0220248	-0.047875
CDC73	0.0370115	0.0726588	0.124869	0.0675261	0.0651834	0.201805
CDCA2	-0.714855	0.0565748	-0.584344	-0.584426	-0.132159	-0.61218
CDCA3	-0.978643	0.516414	-0.367685	-0.492285	-0.200096	-0.592967
CDCA4	-0.332546	-0.249618	-0.538095	-0.157571	0.0622942	-0.0139897
CDCA5	-0.171117	-0.105412	-0.245071	-0.201412	0.147766	0.0300157
CDCA7	-0.234787	-0.161386	-0.35974	-0.054562	0.0123176	0.0334635
CDCA7L	-0.187878	0.0233921	-0.131718	0.107156	-0.202489	-0.0283829
CDCA8	-0.428872	-0.0983953	-0.475673	-0.605514	-0.0969579	-0.596926
CDCP1	-0.00718577	-0.0924948	-0.0810292	-0.179231	0.0815086	-0.0152629
CDH1	-0.0393684	-0.0640569	-0.0822598	0.0243758	-0.236087	-0.140278
CDH15	-0.152982	-0.265311	-0.388251	0.269345	-0.60789	-0.280379
CDH22	-0.902033	1.66637	0.852899	0.259953	-0.0449415	0.273686
CDH24	0.256504	-0.106976	0.14758	0.103354	-0.746342	-0.575832
CDH3	-0.189499	0.00828503	-0.14832	-0.0808222	-0.169661	-0.173353
CDIP1	0.553114	-0.142866	0.385126	0.252609	-0.457778	-0.146097
CDIPT	0.0989324	-0.149946	-0.0406525	-0.227721	0.338192	0.195557
CDK1	-0.234535	0.308887	0.110765	0.159292	-0.145248	0.0781705
CDK10	-0.00264038	-0.230585	-0.214929	-0.136857	0.0578053	0.00111362
CDK11B	0.310006	-0.199449	0.104429	-0.303469	0.429815	0.215534
CDK12	-0.0140748	-0.102965	-0.0978503	-0.284184	0.366887	0.170847
CDK13	-0.143532	0.0206756	-0.093553	-0.0302107	-0.00444662	0.0397319
CDK14	-0.00970724	0.0824375	0.0915786	0.248351	0.0419112	0.349565
CDK16	0.204591	-0.285864	-0.0791662	0.0851939	0.066583	0.219916
CDK17	0.185301	-0.0544581	0.134457	0.0638842	0.118582	0.251759
CDK18	0.264411	0.0455595	0.307403	-0.11001	0.402219	0.37092
CDK19	0.620686	-0.628272	-0.0379855	-0.14247	0.29419	0.232189
CDK2	-0.0689481	-0.0772974	-0.122769	-0.110569	0.0513613	0.0195337
CDK20	-0.276098	0.176845	-0.0595933	0.404671	-0.429719	0.0257888
CDK2AP1	0.155529	-0.117632	0.0438365	0.163883	-0.0337326	0.194028
CDK2AP2	0.678473	-0.489549	0.15401	-0.0701726	0.143188	0.149569
CDK4	0.137645	-0.0554209	0.0895608	0.07988	-0.0320833	0.116224
CDK5	-0.115267	0.184366	0.0961945	-0.163516	0.191174	0.109267
CDK5R1	-0.419382	-0.254144	-0.622673	-0.0998706	-0.188709	-0.210417
CDK5R2	-3.11733	3.63281	0.777112	0.153197	-0.244193	-0.0265391
CDK5RAP1	-0.198034	0.193043	0.0285699	0.248461	-0.164649	0.14311
CDK5RAP2	-0.372351	-0.169419	-0.494591	-0.172986	0.236576	0.145711
CDK6	-0.169975	0.262516	0.12391	-0.120147	0.178766	0.137879
CDK7	-0.05107	0.299384	0.270393	0.306617	-0.085002	0.277763
CDK8	-0.212259	0.128377	-0.0492101	-0.12856	0.0585353	0.00969135
CDK9	0.125324	-0.137247	-0.00362298	-0.113439	0.218781	0.184238
CDKAL1	-0.290684	0.499857	0.249972	0.0892203	-0.0230897	0.134052
CDKL1	0.0384564	0.128663	0.182205	-0.799649	0.681571	-0.00201824
CDKL2	0.877263	0.426868	1.25369	0.63483	-0.717763	-0.0445607
CDKL5	1.0346	-0.631637	0.340227	0.760871	-0.964405	-0.171988
CDKN1A	2.85618	-0.963237	1.68789	0.644446	0.0890098	0.771307
CDKN1B	-0.223004	0.0433114	-0.144181	-0.176186	0.0334695	-0.0604218
CDKN1C	-0.411847	-0.190886	-0.552468	-0.606072	0.532003	0.0315084
CDKN2A	0.0884044	-0.243267	-0.143679	0.245408	-0.227763	0.0771068
CDKN2AIP	-0.198079	-0.14344	-0.307955	0.465843	-0.374814	0.138553
CDKN2AIPNL	0.132482	-0.308292	-0.16807	0.28183	-0.218027	0.121293
CDKN2B	1.20962	-0.799771	0.333436	1.0665	-0.212057	0.869441
CDKN2C	-1.89064	3.11644	1.39159	-0.31638	0.352216	0.125724
CDKN2D	-0.0305124	-0.0315021	-0.0415408	0.253676	-0.250701	0.0619897
CDKN3	-0.135766	0.102925	-0.00414461	0.0400922	-0.299888	-0.189215
CDON	-0.163949	0.389467	0.256416	-0.190759	0.115609	0.0079337
CDPF1	0.454355	-0.711618	-0.274669	0.13461	0.285448	0.485521
CDR2	-0.234902	0.0845225	-0.113938	-0.208692	0.00594836	-0.118688
CDR2L	-0.0764523	-0.267113	-0.319503	-0.0954419	0.0986378	0.0811179
CDS1	-0.374323	0.276717	-0.0502722	-0.211405	0.140895	0.0136922
CDS2	0.18148	-0.280349	-0.0949573	0.056008	-0.141735	-0.0160076
CDSN	0.199551	-1.63229	-1.43024	0	3.91566	3.98841
CDT1	-0.370713	-0.199646	-0.523308	-0.0842451	0.0287672	0.0218377
CDV3	0.0265978	-0.0205511	0.0220588	0.120815	0.00823057	0.195255
CDX2	0.329481	-0.282391	0.0394398	-0.180794	0.333669	0.235419
CDYL	0.0980569	-0.311631	-0.203145	0.115464	-0.139995	0.0419686
CEBPA	-0.124628	0.190187	0.093385	-0.110804	-0.384117	-0.416167
CEBPB	-0.136253	0.0556863	-0.051832	0.175343	-0.058669	0.179931
CEBPD	0.16739	-0.0649369	0.107466	0.204678	0.271373	0.537719
CEBPG	-0.199633	0.484734	0.318787	0.00688827	0.0569448	0.136213
CEBPZ	-0.126907	-0.0112458	-0.110149	0.0857036	0.00427552	0.158091
CEBPZOS	0.189799	0.254331	0.447393	-0.00942493	-0.060739	0.00309959
CECR2	0.00383309	-0.965836	-0.944213	0.160344	-0.835674	-0.611262
CEL	0.275951	0.571458	0.843941	0.823775	0.314939	1.16685
CELF1	0.0455861	0.0131575	0.0732723	-0.159696	0.246861	0.168568
CELF5	-1.91842	1.97081	0.220354	1.40402	-1.20266	0.198082
CELSR1	-0.0641874	-0.272494	-0.313576	-0.250077	0.14279	-0.0209908
CELSR2	0.0886104	-0.694263	-0.594485	-0.17964	-0.134385	-0.231543
CELSR3	0.0097746	-1.88939	-1.86229	-0.133153	0.726004	0.672816
CEMIP	-0.283546	-0.0798314	-0.323136	-1.35258	1.60279	0.396212
CENPA	1.1615	-0.740909	0.347939	-2.13226	1.7488	-0.195233
CENPB	-0.157101	0.0476847	-0.0790529	-0.197719	0.223341	0.109083
CENPBD1	-0.414009	-0.607366	-0.970941	-0.224247	0.222745	0.0833963
CENPC	-0.253488	0.290722	0.0751265	-0.121641	0.253058	0.210758
CENPE	-0.775706	0.128559	-0.568456	-0.577752	0.057858	-0.415851
CENPF	-0.768372	-0.173583	-0.863837	-0.498529	0.0318007	-0.366976
CENPH	0.0403419	0.0728753	0.128156	0.0801151	-0.137884	0.0106456
CENPI	-0.234783	0.0954744	-0.102877	-0.303008	0.17417	-0.0396746
CENPJ	-0.326992	0.0194754	-0.263881	-0.0150581	-0.169875	-0.111364
CENPK	-0.0128658	0.178656	0.184885	-0.0208896	-0.0363359	0.0166589
CENPL	-0.694012	0.079874	-0.541829	-0.025527	-0.198224	-0.149615
CENPM	-0.15919	0.0728155	-0.0558482	0.146918	-0.141215	0.0704992
CENPN	-0.0195154	0.0114553	0.0115545	0.0715875	-0.0610351	0.0794284
CENPO	-0.356938	0.27998	-0.0309829	-0.294858	0.158223	-0.047913
CENPP	-0.330182	0.576826	0.290528	-0.250744	0.260036	0.095625
CENPQ	-0.0432389	0.0352319	0.013461	-0.0631598	-0.0023526	0.0106612
CENPS-CORT	-1.57784	1.52926	0.0927733	-0.609637	0.980404	0.476536
CENPT	0.0272727	0.0765602	0.119792	0.135167	-0.0593101	0.141289
CENPU	-0.0188813	0.0394284	0.0401122	0.0476095	-0.0200085	0.0977756
CENPV	0.07973	-0.231849	-0.140258	0.308824	-0.263999	0.100853
CENPW	0.275664	-0.118315	0.153903	0.16195	-0.0713886	0.154544
CENPX	0.0354414	-0.0670071	-0.0162444	0.110969	-0.112814	0.0648978
CEP104	0.1487	-0.339238	-0.184065	-0.327539	0.355032	0.117985
CEP112	0.30553	-0.103883	0.195868	-0.245987	0.172408	0.0124962
CEP120	0.120134	0.148807	0.277646	-0.0161723	0.10814	0.165596
CEP126	-0.0543392	0.26117	0.229166	-1.09873	0.667918	-0.298558
CEP128	0.240386	-0.189655	0.0500413	-0.0287307	0.00803104	0.0536094
CEP131	-0.453195	0.17749	-0.22221	-0.0217573	-0.164649	-0.112475
CEP135	-0.310127	0.00461567	-0.263193	-0.125837	0.16415	0.117881
CEP152	-0.381554	0.198107	-0.135549	-0.257636	-0.030701	-0.201631
CEP162	0.140462	-0.461678	-0.314099	-0.221572	0.0932272	-0.0435921
CEP164	-0.0852585	-1.03282	-1.09333	-0.726039	0.121472	-0.492493
CEP170	-0.294346	0.0957359	-0.157525	-0.266375	0.107316	-0.0718801
CEP170B	0.16229	-0.399307	-0.231605	-0.43273	0.378234	0.0416929
CEP19	-0.0634748	-1.71247	-1.7529	-0.547585	0.538244	0.0930687
CEP192	0.0648609	-0.383029	-0.305146	0.0400419	0.0521265	0.162753
CEP250	-0.268885	0.00339466	-0.226394	-0.250022	0.0936311	-0.0700972
CEP290	0.289135	-0.841822	-0.557185	-0.094635	0.403756	0.386999
CEP295	-0.332085	-0.0575165	-0.345568	-0.150132	0.293885	0.224637
CEP350	-0.238743	-0.324474	-0.526476	-0.0835147	-0.0478258	-0.0540645
CEP41	-0.301041	0.054639	-0.204794	-0.217287	0.197343	0.0645772
CEP44	-0.652046	0.376207	-0.206809	-0.235931	0.0134084	-0.136992
CEP55	-0.693151	0.229559	-0.391351	-0.181918	-0.0238508	-0.123163
CEP57	-0.12777	0.154626	0.0549275	0.0876043	-0.080891	0.0747219
CEP57L1	-0.387594	0.401945	0.0627218	-0.0243134	-0.211407	-0.16165
CEP63	0.0041911	-0.140748	-0.118794	0.0325286	0.116944	0.220464
CEP68	-0.316142	0.209032	-0.0643223	0.00486366	-0.0225801	0.0547732
CEP70	-0.0201906	0.208138	0.207615	0.0642447	-0.0654017	0.0681167
CEP72	-0.0538204	-0.0737951	-0.105321	-0.201661	0.503339	0.385352
CEP76	-0.12757	0.311863	0.212349	0.0831193	-0.187463	-0.0360922
CEP78	-0.0866487	0.27173	0.209941	-0.0470589	0.0853828	0.113626
CEP83	-0.0793792	-0.0604489	-0.115537	0.0688249	0.370832	0.508683
CEP85	-0.39342	-0.087461	-0.432056	-0.0401217	-0.235052	-0.200248
CEP85L	0.386455	0.319815	0.694168	0.022434	0.342877	0.436849
CEP89	-0.116896	-0.0398166	-0.12949	-0.258128	0.265526	0.0941314
CEP95	0.0645538	-0.179183	-0.101582	0.033289	0.16916	0.273399
CEP97	-0.331918	0.325756	0.0378587	-0.168598	0.0267051	-0.0600088
CEPT1	-0.053286	0.0695619	0.0385288	0.142075	-0.209012	-0.0018785
CERCAM	0.163885	-0.207708	-0.0385364	0.0428764	-0.385457	-0.27215
CERK	0.140312	-0.204661	-0.0572205	-0.171998	0.0243208	-0.065609
CERKL	0.121221	0.381509	0.51135	2.16573	-2.31336	-0.192168
CERS2	0.00226761	-0.00686051	0.0133199	-0.00575852	0.0137734	0.0810798
CERS3	-1.58371	1.51902	0.0771236	0	0	0.072753
CERS4	0.183973	-0.752447	-0.564757	0.10037	0.0636612	0.231348
CERS5	-0.0650869	0.254991	0.213079	0.0909146	-0.196662	-0.0379181
CERS6	0.0832928	-0.163796	-0.0689198	-0.0361149	-0.121922	-0.0833281
CES2	0.574324	0.221037	0.768583	-0.275268	0.357487	0.16988
CES3	-0.41692	0.490268	0.124009	-0.0374805	0.265845	0.303147
CETN2	-0.0699219	0.2836	0.237231	0.129571	-0.071425	0.123882
CETN3	0.0208122	-0.0621187	-0.0248424	0.187398	-0.323081	-0.0730797
CFAP161	0.308223	-0.328412	-0.0261786	-1.31086	0.311728	-0.855389
CFAP20	-0.353092	0.359653	0.0522356	0.304036	-0.0997623	0.260561
CFAP221	1.32035	-1.44095	-0.205655	-0.579226	0.137318	-0.337785
CFAP36	0.351043	-0.242181	0.0995272	0.159639	-0.0788016	0.144945
CFAP43	0.0551924	-0.352196	-0.283225	-0.175609	0.273545	0.1802
CFAP44	-0.373256	-1.52777	-1.85377	-0.217038	-2.1506	-2.28313
CFAP46	-0.221203	0.222999	0.0371668	0.258796	-0.596729	-0.279195
CFAP53	0.143039	-0.375742	-0.225788	-0.333866	1.08929	0.846254
CFAP57	0.0174238	0.085819	0.119972	-0.528215	0.931237	0.504382
CFAP58	-0.49857	0.81196	0.37043	0.0489671	0.539482	0.658551
CFAP61	0.823218	0.363428	1.14042	-0.590748	0.375008	-0.110993
CFAP69	-0.44499	0.797541	0.405405	-0.00672888	0.310392	0.376781
CFAP70	0.222274	-2.15618	-1.93318	0.559446	-1.24501	-0.643107
CFAP74	-0.236452	0.0761784	-0.123711	-0.0872547	-0.744271	-0.754047
CFAP97	-0.119245	0.135078	0.0432382	-0.0300276	-0.0157874	0.0285643
CFD	0.125319	-0.0575648	0.0760544	0.150431	-0.0589129	0.156124
CFDP1	-0.0890836	0.00171973	-0.0623144	0.218972	-0.0934578	0.186408
CFI	-1.50094	1.4758	0.110209	-1.22506	1.59297	0.507007
CFL1	0.170571	0.00624815	0.181584	-0.0171606	0.0863331	0.142855
CFL2	0.208243	0.160161	0.370226	0.158339	-0.149872	0.0726445
CFLAR	0.363377	0.0181422	0.371221	0.503495	-0.15829	0.390689
CGGBP1	0.145198	-0.0600539	0.0918908	-0.139113	0.0766049	0.0177789
CGN	-0.562369	0.223351	-0.276994	-0.12754	0.636142	0.588263
CGNL1	0.548583	-0.0283692	0.495447	-0.196129	-1.18499	-1.29774
CGREF1	-0.792241	0.820931	0.108672	0.540091	0.0180893	0.601683
CGRRF1	-0.0217238	0.0975042	0.0955676	0.267016	-0.436472	-0.111163
CHAC1	-0.43298	0.532386	0.151321	1.13898	-0.995792	0.154257
CHAC2	0.188847	-0.371476	-0.179292	0.154984	-0.16131	0.0580332
CHAF1A	-0.495016	0.0714842	-0.36677	0.0637367	0.0221566	0.155194
CHAF1B	-0.212211	0.0209207	-0.156621	-0.0353129	0.0797218	0.119074
CHAMP1	0.236446	-0.379704	-0.14364	-0.612482	0.695976	0.189418
CHCHD1	-0.102933	0.130934	0.0541319	0.067959	-0.0866441	0.0503874
CHCHD10	0.225637	-0.0694671	0.156632	0.0658363	-0.130359	0.00466484
CHCHD2	0.0586975	0.0711913	0.143393	0.165861	-0.110901	0.11873
CHCHD3	-0.100769	0.337683	0.262876	0.016402	0.00896117	0.0972279
CHCHD4	-0.0948149	0.0489705	-0.0203472	0.277913	-0.361011	-0.025396
CHCHD5	0.135681	0.208338	0.35151	0.159321	-0.0766598	0.146786
CHCHD6	0.0993329	-0.152849	-0.0431861	0.0778206	-0.181057	-0.0346975
CHCHD7	-0.0952174	0.129642	0.0599534	0.166571	-0.00882471	0.221478
CHD1	-0.220372	-0.0178634	-0.202929	-0.124137	0.259076	0.214416
CHD1L	0.0599522	-0.0295087	0.0438498	0.040371	0.0635558	0.174493
CHD2	0.194205	-0.0882175	0.108906	0.0257021	0.345935	0.442998
CHD3	0.0871078	0.00733501	0.105728	-0.150432	0.489836	0.420304
CHD4	-0.11279	-0.103587	-0.189476	-0.125368	0.176499	0.130673
CHD5	0.0466493	0.00657098	0.0676659	-0.354681	0.37043	0.107711
CHD6	-0.151332	-0.356363	-0.477783	-0.303774	0.00933891	-0.205231
CHD7	-0.277628	0.00268343	-0.235166	-0.316623	0.277068	0.0503451
CHD8	-0.125973	-0.130222	-0.228264	-0.0905157	0.0443755	0.031515
CHD9	0.000951867	0.115041	0.134009	-0.188305	0.0588402	-0.0465132
CHDH	0.123538	-0.515613	-0.383636	-0.579096	0.134312	-0.340668
CHEK1	-0.326038	0.138815	-0.143662	0.127532	-0.197413	-0.00403486
CHEK2	-0.117261	0.0713321	-0.0186783	-0.0617172	0.06204	0.0764183
CHERP	0.181896	-0.354879	-0.169103	-0.395803	0.402093	0.100479
CHGB	-1.02577	0.964123	0.0365788	1.00904	-2.1133	-1.08616
CHIC2	-0.0167356	0.155252	0.157914	-0.0607999	0.274383	0.289629
CHID1	0.240947	-0.307083	-0.0668689	-0.320585	0.152723	-0.0777462
CHKA	0.183492	-0.228105	-0.0408581	-0.433324	0.450684	0.11358
CHKB	0.674988	-0.931777	-0.291431	0.0454605	0.257916	0.373667
CHM	0.238585	-0.0395481	0.198488	-0.346813	0.429116	0.173838
CHML	-0.267416	0.184909	-0.0435255	-0.171489	0.0614232	-0.0280252
CHMP1A	0.174512	-0.179277	-0.00030864	0.0924071	-0.0572213	0.102934
[truncated: 14,854 more rows]
