# Supplementary material for: Preferential translation of p53 target genes
Source: RNA Biol. 2022 Apr 7;19(1):437–52. doi: 10.1080/15476286.2022.2048562 (PMC8993080; doi:10.1080/15476286.2022.2048562)
Supplement: Supplemental Material [file KRNB_A_2048562_SM7673.zip › Suppl_TableS1_Hisaoka_RNA_Biol_Rev.xlsx]

## Sheet: Data
Supplementary Table S1
Translational up-regulation upon NCS treatment in HCT116 WT cells; filtered for distance from regression line (RL) > 1
gene	∆ mRNA level, log2	∆ RD, log2	distance from RL	p53 target gene*	translational regulation in TP53KO
SESN1	2.14077	0.411797	2.40341	yes			up in WT only
BBC3	3.55277	-0.960733	2.33257	yes			up in TP53KO only
BIRC3	2.73795	-0.280498	2.26164		TP53KO_up		up in both
SESN2	2.45465	-0.188194	2.09278	yes
BTG2	3.07546	-0.904702	1.94859	yes
CXCL8	3.0365	-0.892517	1.92485		TP53KO_up
MDM2	1.83439	0.105156	1.81433	yes
FAS	2.52294	-0.612667	1.73126	yes
CDKN1A	2.85618	-0.963237	1.68789	yes
GDF15	2.71486	-0.886734	1.63413	yes
TNFRSF10C	2.56794	-0.775436	1.60998
ATF3	2.00003	-0.284305	1.57757	yes	TP53KO_up
PHLDA3	1.94984	-0.255462	1.56014	yes
TP53INP1	2.39447	-0.689798	1.5357	yes
GPLD1	0.579536	0.868251	1.4206
KIF27	-0.389886	1.63783	1.29649
TET1	0.0202926	1.25941	1.29621
TNFAIP3	2.01006	-0.581496	1.28962		TP53KO_up
ZNF79	0.945995	0.360889	1.25107	yes
SHISA4	0.679509	0.569073	1.21359
ADGRB2	-0.0647605	1.25458	1.21297
PLK3	1.3865	-0.123989	1.17228	yes
TNFRSF10B	1.33518	-0.102003	1.14696	yes
RELB	0.99449	0.177375	1.11226		TP53KO_up
C20orf196	1.07051	0.0824411	1.08741
SERPINB5	1.17506	-0.0304267	1.07092	yes
Translational down-regulation upon NCS treatment in HCT116 WT cells; filtered for distance from regression line (RL) < -1
gene	∆ mRNA level, log2	∆ RD, log2	distance from RL	p53 target gene*	translational regulation in TP53KO
SLC45A4	-0.308298	-4.27332	-4.53945
TRIM67	-0.0735101	-2.66284	-2.71252
NAIP	0.274122	-2.38381	-2.11301		TP53KO_down
ST6GALNAC6	0.377368	-2.08599	-1.72001
TTN	-0.0328924	-1.69869	-1.71092
EML6	0.353696	-1.96539	-1.62123
ANKRD9	0.162975	-1.78185	-1.61352		TP53KO_up
ADRA2C	-0.0557845	-1.38909	-1.42243
GAS2L1	-0.0448261	-1.3727	-1.39593
ABCA10	0.268883	-1.64085	-1.37489		TP53KO_up
PKD1	-0.16467	-1.20077	-1.33449
B4GALNT4	0.186804	-1.42239	-1.23209
SPTBN2	-0.236078	-1.01851	-1.21806
RNF43	-0.247149	-1.00699	-1.21674
GNA12	0.138017	-1.23872	-1.0934
CEP164	-0.0852585	-1.03282	-1.09333
MBD5	0.0843701	-1.1563	-1.06043
FUT4	0.020855	-1.07172	-1.0344
MED12L	-0.111489	-0.934144	-1.01883
Translational up-regulation upon NCS treatment in HCT116 TP53KO cells; filtered for distance from regression line (RL) > 1
gene	∆ mRNA level, log2	∆ RD, log2	distance from RL	p53 target gene*	translational regulation in WT
CXCL8	3.40649	-0.382138	2.91262		WT_up
ANKRD9	0.219544	1.62354	1.90395		WT_down
CD83	1.26136	0.294431	1.56024
IRAK2	1.00846	0.509398	1.536
JUN	0.919206	0.507117	1.4493
DUSP16	-0.0774775	1.41543	1.41491
HIVEP2	0.835944	0.535357	1.39878
NFKBIA	1.297	0.0518653	1.35138
BIRC3	1.73725	-0.378902	1.33702		WT_up
TNFAIP3	0.664825	0.560726	1.2623		WT_up
DUSP8	1.55239	-0.333903	1.20717
HIC2	0.492407	0.665408	1.2039
RELB	0.985208	0.152778	1.15739		WT_up
ABCA10	-0.228814	1.26483	1.12116		WT_down
IRF1	1.14725	-0.0600396	1.09783
ABTB2	0.941637	0.104454	1.06785
MAFF	1.24545	-0.186051	1.0647
ATF3	0.425067	0.573726	1.04853	yes	WT_up
Translational down-regulation upon NCS treatment in HCT116 TP53KO cells; filtered for distance from regression line (RL) < -1
gene	∆ mRNA level, log2	∆ RD, log2	distance from RL	p53 target gene*	translational regulation in WT
CFAP44	-0.217038	-2.1506	-2.28312
NAIP	-0.171684	-2.05573	-2.14536		WT_down
ULK2	-0.196142	-1.82484	-1.9376
POLN	-0.099384	-1.30828	-1.32953
PSRC1	-0.759771	-0.60141	-1.24728
NBPF20	0.288422	-1.40877	-1.06321
HKR1	-0.350546	-0.796144	-1.05495
*; according to list of top 116 high confidence p53 target genes (Fischer, Oncogene 2017, PMID:28288132)
