# Supplementary material for: Preferential translation of p53 target genes
Source: RNA Biol. 2022 Apr 7;19(1):437–52. doi: 10.1080/15476286.2022.2048562 (PMC8993080; doi:10.1080/15476286.2022.2048562)
Supplement: Supplemental Material [file KRNB_A_2048562_SM7673.zip › Suppl_TableS3_Hisaoka_RNA_Biol_Rev.xlsx]

## Sheet: Sheet1
Supplementary Table S3
Difference in nascent protein synthesis upon NCS treatment
Gene_names	∆ nacent protein, log2 (WT/TP53-/-)	min_peptide_ratio_count	P_value	adj_P_value	Uniprot_IDs
AAAS	-0.0876615	1	0.604686	0.695874	Q9NRG9
AAMP	-0.502493	1	0.077946	0.162041	Q13685
AAR2	-0.0138763	1	0.92724	0.949735	Q9Y312
AARS	0.301953	8	0.00264051	0.019807	P49588
AARSD1	0.308926	3	0.256279	0.367492	Q9BTE6
AASDHPPT	0.423323	2	0.00344586	0.0226075	Q9NRN7
AATF	0.314277	3	0.0117787	0.0473584	Q9NY61
ABCD3	-0.15632	4	0.14884	0.250477	P28288
ABCE1	1.06453	12	4.73806e-06	0.00123547	P61221
ABCF1	-0.66868	2	0.144612	0.246184	Q8NE71
ABCF2	0.103611	4	0.253584	0.366011	Q9UG63
ABHD10	0.243494	3	0.0207234	0.0691454	Q9NUJ1
ABHD11	0.16654	1	0.340875	0.451813	Q8NFV4
ABHD14B	0.0126944	2	0.904882	0.935217	Q96IU4
ABHD3	-0.00340557	1	0.981951	0.987226	Q8WU67
ABI1	0.0261409	2	0.818575	0.870257	Q8IZP0
ABLIM1	0.315444	3	0.0181116	0.0626691	O14639
ABRACL	0.197382	2	0.0755989	0.15871	Q9P1F3
ACAA1	0.348163	1	0.0818807	0.166626	P09110
ACACA	-0.223059	3	0.067527	0.147064	Q13085
ACADVL	0.232751	4	0.0462119	0.114711	P49748
ACAP2	0.40458	1	0.0605749	0.136615	Q15057
ACAT1	0.109783	4	0.286188	0.396904	P24752
ACAT2	-0.0403208	1	0.790938	0.852311	Q9BWD1
ACBD3	-0.0841874	2	0.411959	0.52052	Q9H3P7
ACIN1	-0.0387675	2	0.638467	0.724206	Q9UKV3
ACLY	0.087898	5	0.103909	0.197383	P53396
ACO1	0.374429	4	0.0156165	0.0573848	P21399
ACO2	0.104415	2	0.639812	0.725093	Q99798
ACOT7	0.347579	5	0.00130693	0.0144938	O00154
ACOT9	0.1007	3	0.362755	0.474893	Q9Y305
ACOX1	0.185272	7	0.00582166	0.0306807	Q15067
ACP1	-0.499553	2	0.025731	0.0783453	P24666
ACSL3	0.179242	9	0.00492222	0.0282592	O95573
ACSL4	-0.0378636	2	0.874056	0.910993	O60488
ACSL5	0.563536	6	0.00226344	0.018231	Q9ULC5
ACTB	-0.109147	2	0.407412	0.516708	P60709
ACTBL2	0.157082	3	0.470624	0.573718	Q562R1
ACTC1	-0.231353	3	0.0226667	0.0724406	P68032
ACTG1	0.178799	76	0.00154154	0.0158469	P63261
ACTL6A	-0.0459299	3	0.617967	0.707461	O96019
ACTN1	-0.0335747	14	0.575395	0.671948	P12814
ACTN4	-0.214498	88	0.000184917	0.00538571	O43707
ACTR1A	0.239407	2	0.0543542	0.126744	P61163
ACTR2	0.0103752	8	0.766934	0.833142	P61160
ACTR3	0.00982365	6	0.925238	0.948938	P61158
ADAM10	-0.055517	2	0.502289	0.605141	O14672
ADAM9	0.125214	1	0.587444	0.682143	Q13443
ADAR	0.0239667	3	0.838612	0.884213	P55265
ADD1	-0.0570875	5	0.460027	0.56508	P35611
ADH5	0.191727	3	0.0616589	0.138448	P11766
ADI1	-0.179553	5	0.0160735	0.0582819	Q9BV57
ADIRF	-0.0717065	6	0.342124	0.452884	Q15847
ADK	0.313056	1	0.130241	0.229841	P55263
ADM	0.765609	1	0.00846913	0.0390873	P35318
ADNP	0.0418531	6	0.418444	0.527202	Q9H2P0
ADPGK	0.200681	2	0.0857291	0.171662	Q9BRR6
ADRM1	0.0780988	6	0.136896	0.236974	Q16186
ADSL	0.233429	1	0.197928	0.306177	P30566
ADSS	0.311074	6	0.00780223	0.0371208	P30520
AEBP2	0.297353	2	0.034642	0.0945143	Q6ZN18
AFG3L2	0.152235	1	0.377954	0.489165	Q9Y4W6
AGFG1	0.0616016	6	0.19589	0.304093	P52594
AGK	0.124533	3	0.112996	0.209355	Q53H12
AGO2	0.270988	2	0.075715	0.158796	Q9UKV8
AGPAT6	0.251833	1	0.221465	0.333387	Q86UL3
AGPAT9	0.0658284	6	0.243611	0.357133	Q53EU6
AGPS	-0.0128187	9	0.808172	0.864836	O00116
AGTRAP	0.118702	4	0.157234	0.26093	Q6RW13
AHCTF1	0.139117	5	0.0896104	0.177551	Q8WYP5
AHCY	0.786369	8	5.61031e-06	0.00123547	P23526
AHNAK	-0.028706	39	0.566649	0.664503	Q09666
AHSA1	0.0520686	13	0.257093	0.368489	O95433
AIF1L	0.516729	1	0.0259154	0.0786704	Q9BQI0
AIFM1	0.270457	7	0.0067037	0.0337154	O95831
AIFM2	-0.115386	2	0.394751	0.503816	Q9BRQ8
AIMP1	-0.132356	8	0.151479	0.254502	Q12904
AIMP2	-0.0284518	7	0.590763	0.685044	Q13155
AIP	-1.00248	1	0.00361868	0.0233887	O00170
AJUBA	0.0538432	1	0.779449	0.843469	Q96IF1
AK2	0.0681755	5	0.187806	0.29466	P54819
AK3	0.053999	2	0.744518	0.815979	Q9UIJ7
AK4	0.53833	6	0.000212175	0.00573471	P27144
AKAP12	-0.00243939	65	0.950793	0.96583	Q02952
AKAP8	0.135291	2	0.448627	0.555692	O43823
AKR1A1	0.620628	2	0.0152776	0.0564757	P14550
AKR7A2	0.234721	2	0.236094	0.349162	O43488
ALAS1	0.0292232	3	0.717424	0.79476	P13196
ALCAM	0.118794	2	0.247151	0.359928	Q13740
ALDH18A1	0.362047	7	0.000252447	0.00659572	P54886
ALDH1A3	0.523325	2	0.0300971	0.0871262	P47895
ALDH7A1	0.107315	2	0.314749	0.426537	P49419
ALDH9A1	0.24603	2	0.311445	0.423735	P49189
ALDOA	-0.00529722	26	0.898579	0.929949	P04075
ALDOC	-0.227066	1	0.242629	0.356372	P09972
ALG1	0.71533	2	0.00191343	0.0170907	Q9BT22
ALG5	0.127234	3	0.236661	0.34927	Q9Y673
ALKBH1	0.198046	1	0.255635	0.366746	Q13686
ALKBH2	-0.0137551	1	0.928958	0.949735	Q6NS38
ALYREF	0.170488	18	0.0827092	0.167538	Q86V81
AMD1	0.754184	1	0.0106439	0.0444166	P17707
AMFR	0.131487	6	0.0344021	0.0942771	Q9UKV5
AMOTL2	-0.205082	4	0.143641	0.244937	Q9Y2J4
ANAPC10	-0.0945009	4	0.128486	0.227919	Q9UM13
ANAPC7	0.110585	1	0.560947	0.65907	Q9UJX3
ANKFY1	0.159672	1	0.339822	0.450999	Q9P2R3
ANKHD1	0.226595	7	0.0055868	0.0302432	Q8IWZ3
ANKRD17	0.149513	2	0.118987	0.215679	O75179
ANLN	-0.204191	2	0.0457525	0.11403	Q9NQW6
ANP32A	0.182787	8	0.00289477	0.0207633	P39687
ANP32B	0.277822	6	0.039553	0.103903	Q92688
ANP32E	0.485981	3	0.000728523	0.0103504	Q9BTT0
ANXA1	0.332407	37	2.90149e-05	0.00256646	P04083
ANXA11	0.402059	6	0.000449702	0.00830198	P50995
ANXA2	0.858862	33	1.86022e-06	0.00120994	P07355
ANXA3	-0.275144	17	0.00220915	0.0181336	P12429
ANXA4	0.575047	3	0.000411507	0.00818501	P09525
ANXA5	0.319221	22	8.0837e-05	0.00415773	P08758
ANXA6	0.0409907	2	0.751334	0.821114	P08133
ANXA7	0.107677	7	0.08049	0.164556	P20073
AP1M1	0.0970177	2	0.275756	0.386785	Q9BXS5
AP1M2	-0.0863286	3	0.371529	0.483873	Q9Y6Q5
AP1S1	-0.0191953	3	0.926504	0.949605	P61966
AP1S3	0.388196	2	0.00437439	0.0264054	Q96PC3
AP2B1	-0.0287016	5	0.722872	0.798215	P63010
AP2M1	0.501107	3	0.00595938	0.0311931	Q96CW1
AP2S1	0.366615	2	0.0241958	0.0754252	P53680
AP3B1	0.152719	3	0.107245	0.201978	O00203
AP3D1	0.123418	3	0.216744	0.327881	O14617
AP3M1	0.906219	4	0.161206	0.265908	Q9Y2T2
AP3S1	0.635655	7	3.48776e-05	0.00269585	Q92572
APEH	0.402754	1	0.0716047	0.152773	P13798
APEX1	0.17051	10	0.0108645	0.0450203	P27695
API5	-0.0450059	4	0.427529	0.535801	Q9BZZ5
APLP2	-0.0922562	3	0.244217	0.357634	Q06481
APMAP	0.254269	6	0.00592629	0.0310727	Q9HDC9
APOA1BP	0.206596	2	0.0717671	0.152802	Q8NCW5
APOBEC3C	0.676127	4	7.67328e-05	0.0041503	Q9NRW3
APOOL	0.252912	3	0.0307797	0.0882734	Q6UXV4
APP	-0.159856	15	0.00875191	0.0400454	P05067
APRT	-0.0542959	1	0.755538	0.823956	P07741
AQR	0.035235	2	0.656761	0.740955	O60306
ARCN1	-0.287004	15	0.000882109	0.0117222	P48444
AREG	1.12895	3	0.00631958	0.0322571	P15514
ARF1	0.183655	28	0.0186226	0.0639349	P84077
ARF4	-0.152446	3	0.419751	0.528632	P18085
ARF5	0.0969187	3	0.164073	0.26892	P84085
ARF6	-0.0201627	3	0.755259	0.823944	P62330
ARFGAP2	0.121111	5	0.13056	0.230073	Q8N6H7
ARFIP2	0.0447958	3	0.491679	0.595383	P53365
ARHGAP1	0.299766	2	0.0129984	0.0500303	Q07960
ARHGAP18	1.0687	6	4.85103e-05	0.00318207	Q8N392
ARHGAP19	-0.0227954	1	0.914162	0.941151	Q14CB8
ARHGAP29	0.215823	2	0.231595	0.344825	Q52LW3
ARHGDIA	0.333556	10	0.0081622	0.0381274	P52565
ARHGEF1	-0.519149	3	0.102287	0.195384	Q92888
ARID1A	0.287795	8	0.00238476	0.0188617	O14497
ARIH1	0.26033	3	0.0101899	0.043361	Q9Y4X5
ARIH2	0.102811	2	0.467339	0.571253	O95376
ARL1	0.555201	3	0.000432383	0.00822598	P40616
ARL2	-0.0134515	1	0.92924	0.949735	P36404
ARL2BP	-0.401296	2	0.0790187	0.163282	Q9Y2Y0
ARL6IP1	0.063914	5	0.371655	0.483873	Q15041
ARL8B	0.148575	3	0.0950006	0.184568	Q9NVJ2
ARMC1	0.0528806	3	0.524082	0.625288	Q9NVT9
ARPC1A	-0.0946439	3	0.218747	0.32974	Q92747
ARPC1B	0.0680799	6	0.146122	0.247796	O15143
ARPC2	0.050122	8	0.19834	0.306178	O15144
ARPC3	-0.00141146	5	0.98167	0.987226	O15145
ARPC4	0.262725	2	0.171845	0.278402	P59998
ARPC5L	0.540308	1	0.108248	0.203617	Q9BPX5
ARPP19	0.136768	3	0.103742	0.197353	P56211
ARRB2	0.00461025	1	0.98519	0.989362	P32121
ASCC1	0.122421	2	0.172657	0.279277	Q8N9N2
ASF1A	-0.0255533	3	0.816872	0.869764	Q9Y294
ASF1B	0.154674	3	0.0573705	0.131798	Q9NVP2
ASH2L	0.00716284	4	0.895253	0.927753	Q9UBL3
ASNA1	0.0825385	5	0.131846	0.231613	O43681
ASNS	0.844319	14	5.3065e-06	0.00123547	P08243
ASNSD1	0.42865	1	0.0442593	0.111318	L0R819
ASPH	0.562501	4	0.000324804	0.00730928	Q12797
ATAD1	0.410617	2	0.00551781	0.030145	Q8NBU5
ATAD2	0.385648	8	0.000287104	0.00680879	Q6PL18
ATAD3A	0.259095	9	0.00136724	0.0150007	Q9NVI7
ATAD3B	0.26369	3	0.012559	0.0491379	Q5T9A4
ATF6	-0.00738615	3	0.945254	0.961154	P18850
ATG101	-0.387845	2	0.649794	0.734769	Q9BSB4
ATIC	-0.0466926	12	0.206606	0.315174	P31939
ATL2	0.291307	3	0.0677979	0.147138	Q8NHH9
ATL3	-0.524425	6	0.000116213	0.00447856	Q6DD88
ATN1	-0.384498	1	0.166808	0.2721	P54259
ATP1A1	-0.10117	14	0.0122344	0.0485439	P05023
ATP1B1	-0.269881	2	0.0315519	0.0894026	P05026
ATP1B3	0.358986	7	0.00261782	0.0197759	P54709
ATP2A2	0.316017	6	0.0020117	0.0173727	P16615
ATP2B4	0.504046	3	0.0364969	0.0982707	P23634
ATP2C1	0.0343639	2	0.857792	0.898598	P98194
ATP5A1	-0.0232067	21	0.581121	0.677352	P25705
ATP5B	-0.0408154	25	0.114107	0.210302	P06576
ATP5C1	-0.0485532	6	0.462568	0.567714	P36542
ATP5D	0.174695	4	0.0380013	0.100998	P30049
ATP5F1	-0.20608	7	0.00298395	0.0209595	P24539
ATP5G1	-0.439476	3	0.0418277	0.107642	P05496
ATP5H	-0.13951	2	0.232933	0.34565	O75947
ATP5I	0.0279962	1	0.85572	0.897202	P56385
ATP5J	0.0899021	4	0.316952	0.428581	P18859
ATP5J2	-0.202042	4	0.0249946	0.0769046	P56134
ATP5L	0.105586	8	0.386828	0.496476	O75964
ATP5O	0.0043374	6	0.96616	0.975653	P48047
ATP6AP1	0.0195778	5	0.719753	0.796768	Q15904
ATP6AP2	0.264632	8	0.000643765	0.00981248	O75787
ATP6V0C	0.534753	2	0.00190768	0.0170907	P27449
ATP6V1A	0.400502	3	0.0375788	0.100048	P38606
ATP6V1B2	0.588738	3	0.015984	0.0581736	P21281
ATP6V1C1	0.591292	3	0.000674012	0.0100244	P21283
ATP6V1D	-0.110943	2	0.227671	0.340899	Q9Y5K8
ATP6V1E1	0.0933263	5	0.117859	0.214408	P36543
ATP6V1F	0.124002	5	0.0354812	0.0958709	Q16864
ATP6V1G1	-1.45919	1	0.300848	0.411862	O75348
ATP6V1H	0.233584	3	0.0309252	0.0883619	Q9UI12
ATPIF1	0.399713	6	0.000758615	0.0106233	Q9UII2
ATXN10	0.0785911	6	0.137535	0.237813	Q9UBB4
ATXN2	0.155428	1	0.652074	0.73693	Q99700
ATXN2L	0.064973	13	0.243098	0.35689	Q8WWM7
AUP1	-0.146269	5	0.112274	0.208665	Q9Y679
AURKA	-0.335482	5	0.00587067	0.0308335	O14965
AURKAIP1	-0.232544	1	0.181915	0.2885	Q9NWT8
AURKB	0.0457268	9	0.33548	0.446197	Q96GD4
B2M	0.64178	4	8.65031e-05	0.00423903	P61769
B4GALT1	-0.310011	2	0.0252287	0.0773162	P15291
B4GALT5	-0.135434	2	0.194725	0.302589	O43286
BAD	-0.0383517	2	0.629767	0.718036	Q92934
BAG2	0.430386	3	0.0187513	0.0642337	O95816
BAG3	0.332796	16	0.00221039	0.0181336	O95817
BAG6	-0.131719	15	0.00502804	0.0286005	P46379
BAHCC1	-0.345737	1	0.373286	0.484973	Q9P281
BAIAP2	0.197229	12	0.00533966	0.0297688	Q9UQB8
BAIAP2L1	-0.107149	3	0.177268	0.283905	Q9UHR4
BANF1	0.497508	5	0.000904745	0.0118695	O75531
BAX	-0.817823	1	0.00889887	0.040386	Q07812
BAZ1B	-0.0606556	1	0.724199	0.799107	Q9UIG0
BCAP31	0.187784	10	0.00465809	0.0271987	P51572
BCAS2	0.204376	2	0.276231	0.387277	O75934
BCCIP	0.131132	7	0.0465517	0.115276	Q9P287
BCL2L13	0.190441	2	0.0763332	0.159874	Q9BXK5
BCL9L	-0.0983229	1	0.53106	0.631415	Q86UU0
BCLAF1	0.00488025	9	0.934845	0.953084	Q9NYF8
BCS1L	0.706645	2	0.101259	0.194023	Q9Y276
BDH1	0.592036	1	0.0173844	0.0607665	Q02338
BHLHA15	0.770271	2	0.000398007	0.0079679	Q7RTS1
BID	0.151551	5	0.0168039	0.0596163	P55957
BIN1	0.291891	3	0.156295	0.260154	O00499
BIRC5	0.0381503	4	0.579313	0.676002	O15392
BLVRA	-0.260914	3	0.0767952	0.16041	P53004
BLVRB	0.159095	5	0.0230544	0.0732677	P30043
BMS1	0.0119232	4	0.914044	0.941151	Q14692
BNIP2	0.306932	1	0.109987	0.205727	Q12982
BNIP3	-0.555067	1	0.0211466	0.0698017	Q12983
BOLA2	-0.438666	3	0.00102586	0.0126516	Q9H3K6
BOP1	0.249242	11	0.000505508	0.00866309	Q14137
BORA	0.339106	1	0.163337	0.267998	Q6PGQ7
BPTF	0.274768	2	0.405926	0.51522	Q12830
BRCC3	0.0224562	1	0.897041	0.929294	P46736
BRD2	0.231823	7	0.00524791	0.0294169	P25440
BRI3BP	0.0638002	4	0.367812	0.479883	Q8WY22
BRIX1	0.0287363	7	0.598992	0.691904	Q8TDN6
BSG	0.158914	6	0.0682259	0.147815	P35613
BTF3	-0.0761661	40	0.024559	0.0759431	P20290
BTF3L4	-0.0475062	1	0.754242	0.823417	Q96K17
BTG1	-0.783368	1	0.00728281	0.0356454	P62324
BUB1	0.184014	4	0.344013	0.454605	O43683
BUB3	-0.0208108	10	0.510217	0.612061	O43684
BUD31	0.0161975	8	0.648676	0.733897	P41223
BYSL	0.00558164	10	0.858726	0.89927	Q13895
BZW1	0.164519	9	0.0207893	0.0692155	Q7L1Q6
BZW2	0.314264	4	0.00272651	0.0202063	Q9Y6E2
C10orf32	-0.0117857	2	0.963049	0.974427	Q96B45
C10orf35	-0.00695447	2	0.929123	0.949735	Q96D05
C11orf84	0.519604	1	0.0270257	0.0808847	Q9BUA3
C11orf98	-0.0840246	2	0.329391	0.440046	E9PRG8
C12orf10	-0.401859	2	0.00599308	0.0312033	Q9HB07
C12orf43	-0.767932	2	0.00143077	0.0153996	Q96C57
C12orf45	0.0230987	3	0.765328	0.832004	Q8N5I9
C12orf57	-0.528851	8	2.7877e-05	0.00256646	Q99622
C12orf73	0.101387	3	0.680761	0.760155	Q69YU5
C14orf166	0.116839	6	0.113135	0.209487	Q9Y224
C16orf72	-0.325489	1	0.102746	0.196018	Q14CZ0
C17orf62	0.251948	2	0.0320636	0.0902759	Q9BQA9
C19orf25	0.162385	4	0.0296417	0.0863757	Q9UFG5
C19orf43	0.203778	5	0.0201094	0.0677564	Q9BQ61
C19orf53	0.230421	1	0.192816	0.300988	Q9UNZ5
C1orf123	1.60584	1	0.210078	0.319521	Q9NWV4
C1orf131	0.415628	1	0.0507134	0.121295	Q8NDD1
C1orf174	-0.793221	1	0.00757483	0.0363757	Q8IYL3
C1QBP	-0.0263469	13	0.383336	0.493559	Q07021
C20orf24	0.464155	3	0.00312802	0.0214781	Q9BUV8
C20orf27	-0.0525119	2	0.526085	0.626951	Q9GZN8
C21orf59	0.162716	1	0.409546	0.518321	P57076
C3orf38	0.230583	1	0.202427	0.310334	Q5JPI3
C4B	0.486815	2	0.00437124	0.0264054	P0C0L5
C4orf3	0.447768	2	0.00261659	0.0197759	Q8WVX3
C6orf89	0.1307	1	0.430023	0.537834	Q6UWU4
C7orf50	0.271135	3	0.0568181	0.130848	Q9BRJ6
C8orf33	-0.422692	2	0.0069801	0.0345975	Q9H7E9
C8orf59	0.223207	3	0.0893862	0.177334	Q8N0T1
C9orf78	0.114698	2	0.314979	0.426661	Q9NZ63
CA2	1.39287	1	0.00893387	0.040386	P00918
CAB39	-0.106462	2	0.423651	0.531877	Q9Y376
CACUL1	0.198327	1	0.386406	0.496165	Q86Y37
CACYBP	0.212461	10	0.00162674	0.0162832	Q9HB71
CAD	0.280848	7	0.0473709	0.116463	P27708
CALCOCO2	0.0988123	2	0.625727	0.715017	Q13137
CALD1	0.718206	9	0.023797	0.0743324	Q05682
CALR	0.0417721	23	0.230322	0.343368	P27797
CALU	0.0264213	13	0.3823	0.492533	O43852
CAND1	0.352449	6	0.00844324	0.0390263	Q86VP6
CANX	0.128252	14	0.0127497	0.0494898	P27824
CAP1	-0.088525	24	0.0270565	0.0808847	Q01518
CAPG	0.158026	4	0.356503	0.468699	P40121
CAPN1	0.0262839	2	0.82027	0.871185	P07384
CAPNS1	-0.302215	8	0.000320617	0.00730928	P04632
CAPRIN1	0.021954	15	0.43959	0.547357	Q14444
CAPZA1	0.0457799	14	0.229571	0.342744	P52907
CAPZA2	0.0343307	2	0.666699	0.749337	P47755
CAPZB	0.146031	2	0.145121	0.246799	P47756
CARHSP1	-0.032694	2	0.684081	0.762757	Q9Y2V2
CARM1	0.295074	4	0.00789189	0.0374319	Q86X55
CARS	0.760564	3	0.00127121	0.0141485	P49589
CASC3	0.398581	4	0.0449433	0.112559	O15234
CASP8	0.657358	1	0.0419224	0.107795	Q14790
CAST	0.242901	3	0.0141644	0.0537793	P20810
CAT	0.258675	2	0.0226165	0.0724406	P04040
CAV1	0.205311	9	0.0018808	0.0169955	Q03135
CAV2	0.403936	2	0.0369863	0.0990693	P51636
CBFB	-0.182736	2	0.331187	0.44163	Q13951
CBLL1	0.0869641	3	0.209939	0.31949	Q75N03
CBWD1	-0.250187	3	0.274835	0.385845	Q9BRT8
CBX1	0.0837293	3	0.613289	0.703411	P83916
CBX3	0.21921	8	0.00339368	0.0225401	Q13185
CBX4	-0.00154871	2	0.986066	0.989642	O00257
CBX5	-0.148642	2	0.142575	0.243388	P45973
CBX6	0.710062	2	0.0012518	0.0141343	O95503
CCAR1	0.633286	3	0.00412971	0.0255148	Q8IX12
CCAR2	0.129354	7	0.0175132	0.0610783	Q8N163
CCDC117	0.17667	1	0.720388	0.796796	Q8IWD4
CCDC12	0.18642	3	0.0753637	0.158382	Q8WUD4
CCDC124	0.215288	10	0.00186546	0.0169955	Q96CT7
CCDC137	0.571456	3	0.000516379	0.00874723	Q6PK04
CCDC47	0.172799	12	0.00174999	0.0166007	Q96A33
CCDC51	-0.282829	1	0.165854	0.271105	Q96ER9
CCDC58	0.307128	3	0.00429973	0.0261461	Q4VC31
CCDC59	0.416465	1	0.119397	0.216149	Q9P031
CCDC6	0.117387	1	0.467094	0.571222	Q16204
CCDC86	-0.10336	7	0.111944	0.208283	Q9H6F5
CCDC94	0.679051	1	0.0551075	0.127838	Q9BW85
CCNA2	0.0669735	4	0.229424	0.342691	P20248
CCNB1	-0.108609	10	0.031782	0.0897287	P14635
CCNB2	-0.0995032	4	0.145713	0.247578	O95067
CCND1	-0.35868	1	0.0804786	0.164556	P24385
CCNDBP1	0.118816	1	0.540402	0.639563	O95273
CCNH	-0.0165821	4	0.815411	0.869626	P51946
CCNK	0.56269	4	0.0924788	0.180896	O75909
CCNT2	-0.546453	2	0.00840628	0.0389447	O60583
CCSMST1	-2.8073	1	8.94757e-05	0.0042439	Q4G0I0
CCT2	0.0392941	28	0.387132	0.496476	P78371
CCT3	0.0977872	16	0.050064	0.120396	P49368
CCT4	0.0496745	23	0.255235	0.366746	P50991
CCT5	-0.0100979	25	0.653241	0.737978	P48643
CCT6A	-0.0173081	14	0.521204	0.622336	P40227
CCT7	0.0138656	20	0.723688	0.798829	Q99832
CCT8	-0.011403	35	0.608464	0.699179	P50990
CCZ1	-0.556929	2	0.083099	0.167996	P86791
CD109	0.0599114	2	0.630708	0.718216	Q6YHK3
CD151	0.192429	2	0.0791844	0.163282	P48509
CD2AP	0.719757	1	0.00991284	0.0429232	Q9Y5K6
CD3EAP	0.00961294	6	0.863307	0.902729	O15446
CD44	0.110042	5	0.0748897	0.157816	P16070
CD81	-0.0526197	4	0.34143	0.452172	P60033
CD9	0.195366	4	0.0767287	0.16041	P21926
CD97	0.285985	2	0.0266258	0.0799293	P48960
CDC123	-0.014932	2	0.909968	0.938585	O75794
CDC20	-0.196747	16	0.00455793	0.0268682	Q12834
CDC23	0.399472	1	0.0602029	0.135975	Q9UJX2
CDC26	-0.36596	2	0.054618	0.126989	Q8NHZ8
CDC27	-0.0597186	2	0.606747	0.697465	P30260
CDC37	0.246645	10	0.00213768	0.0178604	Q16543
CDC42	0.107184	12	0.0371614	0.0994518	P60953
CDC42EP4	0.323807	2	0.0118754	0.0475308	Q9H3Q1
CDC45	0.518876	2	0.00250318	0.0195417	O75419
CDC5L	0.0796424	11	0.0789671	0.163282	Q99459
CDC73	0.958334	2	0.000106509	0.00447856	Q6P1J9
CDCA3	-0.618893	3	0.000272257	0.00667278	Q99618
CDCA5	0.143232	6	0.0375607	0.100048	Q96FF9
CDCA7	0.704299	3	0.00194609	0.0172408	Q9BWT1
CDCA7L	0.0446338	1	0.77188	0.837335	Q96GN5
CDCA8	0.0297756	3	0.669844	0.751229	Q53HL2
CDH1	-0.460115	1	0.0688611	0.148669	P12830
CDH3	-0.186916	8	0.0112915	0.0462306	P22223
CDK1	-0.0529964	21	0.136173	0.236477	P06493
CDK11A	0.0978068	2	0.459961	0.56508	Q9UQ88
CDK12	-0.103536	2	0.2288	0.34215	Q9NYV4
CDK16	-0.959498	1	0.12938	0.228845	Q00536
CDK2	0.235891	8	0.00198313	0.0173693	P24941
CDK2AP1	0.398967	2	0.0574962	0.131891	O14519
CDK4	0.38905	3	0.0030305	0.0211381	P11802
CDK5RAP1	0.308144	2	0.139397	0.240089	Q96SZ6
CDK5RAP3	-0.0104004	2	0.900489	0.931613	Q96JB5
CDK7	0.118095	2	0.298421	0.410362	P50613
CDK9	0.276244	2	0.0301847	0.0872573	P50750
CDKN1A	1.33843	1	0.00289964	0.0207633	P38936
CDKN2A	-1.87455	2	4.21904e-06	0.00123547	Q8N726
CDKN2D	-0.629455	2	0.00305146	0.0211884	P55273
CDS2	0.201376	1	0.2337	0.346402	O95674
CDT1	0.318189	1	0.124829	0.22348	Q9H211
CDV3	0.108441	9	0.0296329	0.0863757	Q9UKY7
CECR5	0.168311	3	0.0503473	0.120759	Q9BXW7
CELF1	-0.693779	1	0.0939109	0.182898	Q92879
CENPF	0.143856	1	0.41045	0.518925	P49454
CENPH	0.00543625	2	0.953278	0.96708	Q9H3R5
CENPM	0.081183	1	0.734878	0.807999	Q9NSP4
CENPN	-0.0344857	2	0.693628	0.772006	Q96H22
CENPQ	0.265144	2	0.0205432	0.0686927	Q7L2Z9
CENPV	0.159427	6	0.00940002	0.0413231	Q7Z7K6
CERS2	0.151437	6	0.024438	0.0757304	Q96G23
CFAP20	9.62799e-05	2	0.99911	0.99911	Q9Y6A4
CFAP36	-0.184147	1	0.303947	0.415367	Q96G28
CFDP1	0.376364	1	0.206568	0.315174	Q9UEE9
CFL1	0.161247	20	0.0015575	0.0158469	P23528
CFL2	0.393811	1	0.0584826	0.133461	Q9Y281
CHAC1	-0.240152	1	0.176669	0.283388	Q9BUX1
CHAF1B	-0.238948	2	0.0519761	0.123023	Q13112
CHAMP1	0.593729	4	0.000766776	0.0106233	Q96JM3
CHCHD2	0.0108774	6	0.836769	0.882572	Q9Y6H1
CHCHD3	-0.177893	2	0.0745382	0.157398	Q9NX63
CHCHD6	-0.194494	2	0.247842	0.360593	Q9BRQ6
CHD4	0.277184	8	0.0029845	0.0209595	Q14839
CHEK1	0.22343	1	0.20259	0.31043	O14757
CHERP	0.197961	3	0.0209318	0.0696145	Q8IWX8
CHID1	0.52883	3	0.00042637	0.00822598	Q9BWS9
CHMP2A	-0.0484002	2	0.601053	0.69255	O43633
CHMP2B	0.75665	3	0.000203969	0.00561461	Q9UQN3
CHMP4A	-0.21546	2	0.0400925	0.104573	Q9BY43
CHMP4B	0.0422359	6	0.451819	0.558972	Q9H444
CHMP5	0.129981	3	0.390302	0.499918	Q9NZZ3
CHMP6	-0.244182	1	0.187001	0.293695	Q96FZ7
CHORDC1	0.116758	11	0.179336	0.285733	Q9UHD1
CHP1	-0.439216	6	0.0620251	0.138688	Q99653
CHPF	0.216063	3	0.0195699	0.0663304	Q8IZ52
CHRAC1	-0.0022157	1	0.989109	0.992328	Q9NRG0
CHTF8	0.227244	19	0.000260982	0.00667278	P0CG12
CHTOP	0.207474	6	0.0209667	0.0696554	Q9Y3Y2
CIB1	0.331682	1	0.118426	0.215021	Q99828
CIRBP	0.236038	3	0.0205364	0.0686927	Q14011
CIRH1A	0.209536	12	0.0015793	0.0159117	Q969X6
CISD1	-0.0858486	5	0.159427	0.263405	Q9NZ45
CIZ1	0.0133796	5	0.89212	0.925439	Q9ULV3
CKAP2	0.26683	1	0.170344	0.276551	Q8WWK9
CKAP4	-0.366569	3	0.00604031	0.0313506	Q07065
CKAP5	0.00706125	6	0.87548	0.91202	Q14008
CKB	-0.0229674	13	0.536796	0.636516	P12277
CKS1B	-0.409016	2	0.0411976	0.106783	P61024
CKS2	0.108505	3	0.218418	0.329604	P33552
CLDN4	0.0599737	2	0.477848	0.581147	O14493
CLDND1	0.339735	3	0.00258529	0.0196801	Q9NY35
CLIC1	-0.290447	12	0.00513075	0.0289179	O00299
CLIC4	0.553903	4	0.00019805	0.00555079	Q9Y696
CLINT1	-0.121844	12	0.0249913	0.0769046	Q14677
CLN6	-0.0205473	2	0.796321	0.855563	Q9NWW5
CLN8	0.495789	1	0.0288665	0.0846769	Q9UBY8
CLNS1A	-0.593059	2	0.0246368	0.0761074	P54105
CLPTM1	0.252809	2	0.0470844	0.116092	O96005
CLPTM1L	-0.392162	4	0.016938	0.059748	Q96KA5
CLPX	0.544778	3	0.00148876	0.0157186	O76031
CLTA	-1.6121	2	0.0034024	0.0225401	P09496
CLTB	0.0963307	2	0.452584	0.559694	P09497
CLTC	-0.00718237	36	0.784989	0.847085	Q00610
CLU	-0.146249	9	0.0215036	0.0704252	P10909
CLUH	-0.173031	5	0.0204349	0.0685435	O75153
CMC2	-0.0984819	2	0.255545	0.366746	Q9NRP2
CMPK1	0.140262	5	0.024404	0.0757304	P30085
CMTM7	0.307294	1	0.102521	0.19571	Q96FZ5
CNBP	0.217614	10	0.00607305	0.0314676	P62633
CNDP2	0.289416	4	0.0029158	0.0207633	Q96KP4
CNN2	-0.125733	5	0.064129	0.142237	Q99439
CNN3	-0.278396	2	0.0189313	0.0646347	Q15417
CNOT1	0.00960696	5	0.909465	0.938381	A5YKK6
CNOT11	-0.00500768	5	0.953719	0.96721	Q9UKZ1
CNOT2	0.106852	2	0.250727	0.363077	Q9NZN8
CNOT3	-0.0655149	2	0.502955	0.605471	O75175
CNOT4	0.293764	1	0.124693	0.223375	O95628
CNP	0.307288	3	0.00877709	0.0400885	P09543
CNPY2	0.239247	2	0.0264124	0.0796021	Q9Y2B0
COA1	-0.366938	4	0.0400269	0.10449	Q9GZY4
COA4	0.00402977	1	0.978644	0.986322	Q9NYJ1
COL12A1	0.0152008	4	0.863978	0.90293	Q99715
COL18A1	-1.02789	1	0.00290344	0.0207633	P39060
COLGALT1	0.231525	2	0.0576721	0.131999	Q8NBJ5
COMMD10	1.08141	2	0.00226483	0.018231	Q9Y6G5
COMMD2	0.445563	1	0.0395677	0.103903	Q86X83
COMMD3	-0.639061	1	0.0134557	0.0516612	Q9UBI1
COMMD4	0.217704	1	0.364286	0.476493	Q9H0A8
COMMD6	-0.54041	1	0.0327213	0.091129	Q7Z4G1
COMMD8	0.0509613	3	0.448176	0.555357	Q9NX08
COMMD9	-0.19751	1	0.252748	0.365318	Q9P000
COMT	0.375631	2	0.00687306	0.0342321	P21964
COPA	-0.169545	7	0.0574405	0.131861	P53621
COPB1	-0.0732755	9	0.408166	0.517212	P53618
COPB2	-0.247863	5	0.00410017	0.0253832	P35606
COPE	0.00296145	5	0.965058	0.974904	O14579
COPG1	-0.216454	3	0.0168763	0.0596716	Q9Y678
COPRS	0.0932012	1	0.547414	0.646372	Q9NQ92
COPS2	0.128948	5	0.0486157	0.11811	P61201
COPS3	0.0574433	3	0.496351	0.598455	Q9UNS2
COPS4	-0.168126	3	0.0691397	0.149061	Q9BT78
COPS6	0.0300239	4	0.614113	0.703833	Q7L5N1
COPS8	-0.0378592	5	0.511258	0.613073	Q99627
COPZ1	0.147719	6	0.0265019	0.0797904	P61923
COQ9	0.523758	1	0.0254358	0.0777963	O75208
CORO1B	-0.201515	2	0.111922	0.208283	Q9BR76
CORO1C	0.0900737	6	0.188414	0.295463	Q9ULV4
COTL1	0.411704	2	0.0034146	0.0225401	Q14019
COX16	0.484394	3	0.00115329	0.013623	Q9P0S2
COX17	-0.170803	2	0.0772193	0.160965	Q14061
COX4I1	0.0339195	17	0.597222	0.690636	P13073
COX5A	0.386826	6	0.000269371	0.00667278	P20674
COX5B	0.386999	5	0.00225503	0.018231	P10606
COX6A1	0.25965	3	0.0278388	0.0822886	P12074
COX6B1	0.0900372	2	0.353047	0.464552	P14854
COX6C	-0.363296	2	0.00945006	0.0414432	P09669
COX7A2	0.0393052	1	0.796063	0.855563	P14406
COX7A2L	-0.0678698	6	0.185571	0.292492	O14548
COX7C	0.227672	2	0.0687614	0.148557	P15954
CPA4	-0.880732	2	0.000290622	0.00680906	Q9UI42
CPD	0.235427	1	0.182762	0.2894	O75976
CPNE1	0.0950766	2	0.261106	0.372854	Q99829
CPNE2	-0.514004	1	0.176254	0.282869	Q96FN4
CPNE3	0.154371	5	0.0228517	0.072856	O75131
CPNE8	0.165063	1	0.352503	0.464033	Q86YQ8
CPOX	1.16487	15	2.2686e-07	0.000699411	P36551
CPSF1	-0.141042	3	0.198937	0.306355	Q10570
CPSF2	0.231371	1	0.18457	0.291213	Q9P2I0
CPSF3	0.166232	6	0.0142544	0.0540545	Q9UKF6
CPSF6	0.0218718	4	0.855661	0.897202	Q16630
CPSF7	-0.154269	3	0.130623	0.230073	Q8N684
CRABP2	0.301753	8	0.000432724	0.00822598	P29373
CREBBP	0.214128	5	0.0678181	0.147138	Q92793
CRIPT	0.358103	3	0.00283307	0.0204552	Q9P021
CRKL	-0.0452165	2	0.74965	0.819855	P46109
CROCC	-0.0151617	2	0.848178	0.892164	Q5TZA2
CRYZ	0.0102803	3	0.867032	0.905605	Q08257
CS	0.0705815	7	0.249769	0.361859	O75390
CSDE1	-0.142545	22	0.00197496	0.017347	O75534
CSE1L	0.166263	14	0.00208156	0.0175821	P55060
CSNK1A1	0.0540284	8	0.299692	0.41152	P48729
CSNK1D	0.24814	3	0.0122668	0.0486101	P48730
CSNK2A1	0.0247616	14	0.3741	0.485621	P68400
CSNK2A2	0.0801556	2	0.369325	0.481449	P19784
CSNK2B	0.100434	3	0.155841	0.259567	P67870
CSRP1	0.221712	7	0.00732581	0.0357365	P21291
CSTB	0.153577	5	0.0734554	0.15577	P04080
CSTF1	-0.179769	3	0.160189	0.264381	Q05048
CSTF2	0.218913	4	0.0165268	0.059075	P33240
CSTF3	0.142316	2	0.246398	0.359	Q12996
CTBP1	-0.137232	2	0.503493	0.605882	Q13363
CTBP2	0.181671	3	0.0340286	0.0935029	P56545
CTCF	0.232728	6	0.00681898	0.0341348	P49711
CTDSPL2	-0.0822093	1	0.641024	0.726038	Q05D32
CTNNA1	-0.156982	22	0.00156773	0.0158469	P35221
CTNNA2	-0.115101	1	0.46749	0.571253	P26232
CTNNAL1	0.271767	2	0.0710251	0.151847	Q9UBT7
CTNNB1	-0.0441725	23	0.09875	0.190794	P35222
CTNND1	0.122488	11	0.033128	0.0916455	O60716
CTPS1	-0.00651088	4	0.939132	0.956821	P17812
CTSA	0.187058	4	0.147951	0.249389	P10619
CTSC	0.075762	2	0.409322	0.518321	P53634
CTSD	0.104703	3	0.2855	0.396128	P07339
CTSL	-0.283046	1	0.232869	0.34565	P07711
CTTN	-0.00469682	11	0.954821	0.96769	Q14247
CUEDC2	0.339804	2	0.00922342	0.0410329	Q9H467
CUL2	0.821086	1	0.254133	0.366118	Q13617
CUL3	-0.0187212	4	0.747305	0.818742	Q13618
CUL4B	-0.160432	7	0.0397641	0.104103	Q13620
CUTA	0.0911644	2	0.300051	0.41152	O60888
CWC22	0.174858	2	0.0738574	0.156389	Q9HCG8
CWC25	-0.0135013	2	0.911828	0.939875	Q9NXE8
CWC27	0.214973	3	0.0717467	0.152802	Q6UX04
CXADR	0.310591	1	0.201493	0.309252	P78310
CXorf56	-0.0797015	1	0.830365	0.878395	Q9H5V9
CXXC5	0.629791	1	0.0139388	0.052988	Q7LFL8
CYB561D2	0.149041	1	0.384668	0.494551	O14569
CYB5A	0.501911	2	0.00301717	0.0210928	P00167
CYB5B	0.408327	12	7.34736e-05	0.00404498	O43169
CYB5R3	0.00698118	4	0.916713	0.943019	P00387
CYBA	0.501335	6	0.000115354	0.00447856	P13498
CYC1	0.0548991	6	0.293847	0.40552	P08574
CYCS	0.311376	5	0.00124846	0.0141343	P99999
CYP20A1	0.268542	2	0.191129	0.29896	Q6UW02
CYP51A1	0.531835	5	0.0127447	0.0494898	Q16850
CYSTM1	0.685651	4	6.47023e-05	0.00369402	Q9H1C7
DAD1	0.226394	5	0.0239275	0.0746646	P61803
DAG1	0.0928041	4	0.373286	0.484973	Q14118
DAP	-0.242355	2	0.173503	0.280057	P51397
DAP3	0.0440259	1	0.795364	0.855563	P51398
DARS	-0.0767614	9	0.0925308	0.180896	P14868
DARS2	0.0947523	2	0.372095	0.484242	Q6PI48
DAZAP1	0.00416651	7	0.913663	0.941151	Q96EP5
DBI	0.0771786	3	0.44609	0.554554	P07108
DBN1	0.0979868	7	0.0611688	0.137853	Q16643
DBNL	0.0292877	4	0.610006	0.700428	Q9UJU6
DBR1	0.0425449	2	0.601214	0.69255	Q9UK59
DCAF13	-0.108044	7	0.0408842	0.106278	Q9NV06
DCAF16	-0.266093	3	0.0182917	0.0631493	Q9NXF7
DCAF7	0.190824	1	0.27022	0.38145	P61962
DCAF8	-0.0476947	1	0.754941	0.823888	Q5TAQ9
DCBLD2	0.639489	5	0.000278639	0.00667278	Q96PD2
DCP1A	0.111139	7	0.0314999	0.0893414	Q9NPI6
DCP1B	1.39607	2	0.0451668	0.113027	Q8IZD4
DCPS	0.308899	2	0.0632688	0.140836	Q96C86
DCTN1	0.201271	3	0.190736	0.298497	Q14203
DCTN2	-0.0554528	5	0.40188	0.510927	Q13561
DCTN4	-0.0655914	3	0.435868	0.54382	Q9UJW0
DCTPP1	0.194624	3	0.139949	0.240715	Q9H773
DCUN1D1	0.225553	1	0.27667	0.387526	Q96GG9
DCXR	0.0448036	5	0.45346	0.560512	Q7Z4W1
DDA1	-0.5134	1	0.0479934	0.117338	Q9BW61
DDAH1	0.830789	2	0.000542218	0.00903599	O94760
DDB1	-0.0364277	9	0.504396	0.606258	Q16531
DDOST	0.168583	4	0.0313332	0.0891731	P39656
DDRGK1	-0.0287684	4	0.599419	0.692138	Q96HY6
DDT	-0.353493	8	0.000877274	0.0117084	P30046
DDX1	0.0249178	9	0.488162	0.591822	Q92499
DDX10	0.819148	2	0.00476381	0.0275311	Q13206
DDX17	0.0540762	9	0.157252	0.26093	Q92841
DDX18	0.0604905	8	0.499454	0.601961	Q9NVP1
DDX19A	0.508934	1	0.0298388	0.086704	Q9NUU7
DDX20	0.0884601	2	0.317901	0.429486	Q9UHI6
DDX21	-0.004431	30	0.885099	0.919394	Q9NR30
DDX24	0.347264	10	0.000999343	0.0126516	Q9GZR7
DDX27	0.0774695	4	0.269016	0.380264	Q96GQ7
DDX39B	0.0354521	10	0.327765	0.438707	Q13838
DDX3X	0.182538	17	0.00143239	0.0153996	O00571
DDX41	0.00407917	2	0.982979	0.987712	Q9UJV9
DDX42	-0.048266	16	0.138777	0.239304	Q86XP3
DDX46	0.171631	3	0.0372367	0.0995011	Q7L014
DDX47	0.484792	4	0.011574	0.046951	Q9H0S4
DDX49	0.402004	2	0.00744156	0.0361236	Q9Y6V7
DDX5	0.209097	36	0.00067292	0.0100244	P17844
DDX52	0.248314	3	0.0327181	0.091129	Q9Y2R4
DDX54	0.343216	5	0.000890426	0.0117819	Q8TDD1
DDX55	-0.306932	1	0.151688	0.254714	Q8NHQ9
DDX56	0.0607083	4	0.387102	0.496476	Q9NY93
DDX6	0.0706602	17	0.05884	0.133815	P26196
DEDD2	0.7159	1	0.0504499	0.120759	Q8WXF8
DEK	-0.714034	2	0.00247074	0.0193988	P35659
DERL1	0.448283	3	0.00383972	0.0242894	Q9BUN8
DERL2	0.142638	3	0.0768491	0.16041	Q9GZP9
DFFA	0.104887	2	0.386104	0.495983	O00273
DGCR14	0.291388	2	0.088134	0.175528	Q96DF8
DGKA	0.466762	1	0.0620338	0.138688	P23743
DGUOK	-0.379225	2	0.0617919	0.138448	Q16854
DHCR7	-0.0234725	2	0.769853	0.836019	Q9UBM7
DHFR	0.161302	2	0.115439	0.212098	P00374
DHODH	-0.0355532	1	0.827216	0.876695	Q02127
DHPS	0.13273	2	0.434824	0.542958	P49366
DHRS4	-0.336161	1	0.140058	0.240715	Q9BTZ2
DHRS7	0.247342	1	0.165239	0.27034	Q9Y394
DHX15	0.0918524	7	0.222322	0.334389	O43143
DHX30	0.16153	2	0.133867	0.233964	Q7L2E3
DHX37	0.377984	1	0.0627057	0.139784	Q8IY37
DHX38	0.0900725	2	0.286858	0.397475	Q92620
DHX8	0.168942	1	0.317119	0.428618	Q14562
DHX9	0.148347	22	0.0015612	0.0158469	Q08211
DIABLO	-0.0555185	2	0.491543	0.595383	Q9NR28
DIAPH1	0.123564	4	0.177596	0.284154	O60610
DIMT1	-0.128341	3	0.154247	0.257607	Q9UNQ2
DIP2B	0.0224909	2	0.925192	0.948938	Q9P265
DIS3	0.0702482	1	0.670511	0.751704	Q9Y2L1
DKC1	0.087815	13	0.0701626	0.15074	O60832
DKK1	-1.14639	4	1.46113e-05	0.00195855	O94907
DLAT	0.000618017	2	0.995068	0.997264	P10515
DLD	-0.515439	6	0.0254923	0.0778917	P09622
DLST	0.397973	4	0.0016822	0.0163604	P36957
DMAP1	0.0657442	4	0.281483	0.392142	Q9NPF5
DNAH10	1.13939	1	0.0422703	0.107906	Q8IVF4
DNAJA1	0.264179	23	0.000381494	0.00778904	P31689
DNAJA2	0.259819	4	0.0040578	0.025242	O60884
DNAJA3	0.309509	4	0.0123282	0.048728	Q96EY1
DNAJB1	0.612218	16	0.000579885	0.00936013	P25685
DNAJB11	0.0695549	4	0.388038	0.497431	Q9UBS4
DNAJB12	0.00411866	8	0.915331	0.941911	Q9NXW2
DNAJB4	-0.00804019	4	0.925873	0.949274	Q9UDY4
DNAJB6	0.179894	1	0.429355	0.537652	O75190
DNAJB9	0.551354	1	0.024441	0.0757304	Q9UBS3
DNAJC15	0.573511	1	0.0216867	0.0707463	Q9Y5T4
DNAJC19	0.319933	2	0.0210494	0.06978	Q96DA6
DNAJC2	0.256198	4	0.0112275	0.0460297	Q99543
DNAJC21	-0.41585	1	0.0675988	0.147064	Q5F1R6
DNAJC7	-0.0334193	6	0.45043	0.557478	Q99615
DNAJC8	0.839773	10	2.32491e-06	0.00120994	O75937
DNAJC9	0.0228965	4	0.715297	0.792974	Q8WXX5
DNHD1	1.48057	2	0.0662591	0.144969	Q96M86
DNM1L	-0.0233916	2	0.81701	0.869764	O00429
DNM2	0.0764171	3	0.351973	0.463533	P50570
DNMBP	0.903485	2	0.000186056	0.00538571	Q6XZF7
DNMT1	0.0439368	12	0.527025	0.627585	P26358
DNPH1	0.354604	2	0.00705882	0.0348755	O43598
DNTTIP1	0.0356758	1	0.82227	0.872053	Q9H147
DNTTIP2	0.0742413	6	0.243351	0.357022	Q5QJE6
DOHH	-0.0446882	7	0.531582	0.631792	Q9BU89
DONSON	0.12909	2	0.758523	0.826527	Q9NYP3
DPF2	0.142528	3	0.135957	0.236321	Q92785
DPM1	0.439543	5	0.00101852	0.0126516	O60762
DPM3	0.165774	2	0.389431	0.499009	Q9P2X0
DPP3	-0.107121	2	0.342557	0.453263	Q9NY33
DPP7	0.294551	1	0.278933	0.389647	Q9UHL4
DPY19L1	0.440013	1	0.0558745	0.129228	Q2PZI1
DPY30	0.0734779	4	0.211414	0.321079	Q9C005
DRAP1	0.273443	2	0.0381232	0.101148	Q14919
DRG1	0.134776	2	0.164925	0.270171	Q9Y295
DRG2	0.152749	3	0.206409	0.315174	P55039
DSCR3	-0.0322321	2	0.833947	0.880198	O14972
DSG2	0.179858	13	0.00481762	0.0277103	Q14126
DSP	0.0936539	2	0.422939	0.531346	P15924
DSTN	-0.366542	3	0.0302854	0.0874251	P60981
DTD1	-0.0332123	3	0.71558	0.793002	Q8TEA8
DUSP5	0.51405	2	0.0019734	0.017347	Q16690
DUT	0.328214	5	0.00139082	0.015153	P33316
DVL2	0.243962	3	0.0149922	0.0560253	O14641
DYNC1H1	0.0928718	8	0.0817689	0.166508	Q14204
DYNC1I2	-0.345347	2	0.0337163	0.09281	Q13409
DYNC1LI1	-0.065903	5	0.251056	0.363213	Q9Y6G9
DYNC1LI2	0.00204932	3	0.975403	0.983699	O43237
DYNLL2	0.100209	4	0.094231	0.18329	Q96FJ2
DYNLRB1	-0.0461991	2	0.606339	0.697255	Q9NP97
DYNLT1	0.161943	5	0.0136175	0.0520879	P63172
E2F3	0.24573	2	0.0443706	0.111487	O00716
E4F1	-0.290476	2	0.0231217	0.0733376	Q66K89
EAPP	0.621158	1	0.0320495	0.0902759	Q56P03
EBNA1BP2	0.0983592	15	0.0174762	0.0610184	Q99848
EBP	0.0567625	2	0.518394	0.619772	Q15125
ECD	0.00962188	3	0.888621	0.922741	O95905
ECE1	0.308501	3	0.0502168	0.120669	P42892
ECHDC1	-0.03955	3	0.854815	0.897202	Q9NTX5
ECHS1	0.157551	3	0.0795589	0.163738	P30084
ECI1	0.0786872	2	0.342764	0.453343	P42126
ECI2	-0.0725275	2	0.468306	0.571606	O75521
ECM29	-0.52827	2	0.00188448	0.0169955	Q5VYK3
ECSIT	0.180118	3	0.0345096	0.0943633	Q9BQ95
ECT2	0.142294	3	0.168474	0.274238	Q9H8V3
EDC4	0.550724	3	0.000667062	0.0100244	Q6P2E9
EEF1A1	0.0841694	94	0.0316273	0.0894558	P68104
EEF1A2	0.0716439	6	0.193834	0.301814	Q05639
EEF1B2	0.146502	7	0.0096019	0.0419301	P24534
EEF1D	-0.0788975	16	0.0673414	0.146827	P29692
EEF1G	0.0511186	15	0.11636	0.213112	P26641
EEF2	-0.00681238	42	0.872139	0.909609	P13639
EFHD2	-0.315397	8	0.000462719	0.0084412	Q96C19
EFTUD2	-0.0529962	13	0.3056	0.416703	Q15029
EGR1	0.249657	7	0.00102501	0.0126516	P18146
EHD1	-0.118357	3	0.140217	0.240715	Q9H4M9
EHD2	-0.0646243	2	0.632271	0.7187	Q9NZN4
EHD4	-0.00585759	3	0.957245	0.969828	Q9H223
EIF1	0.2097	1	0.275719	0.386785	P41567
EIF1AD	-0.108778	2	0.494886	0.597327	Q8N9N8
EIF1AX	0.0706826	6	0.223221	0.335242	P47813
EIF2A	0.0902781	6	0.183868	0.290316	Q9BY44
EIF2B1	0.104351	3	0.135333	0.235821	Q14232
EIF2B2	-0.185682	6	0.0106888	0.0444717	P49770
EIF2B4	0.0470365	2	0.565736	0.66392	Q9UI10
EIF2S1	-0.033424	7	0.49418	0.596998	P05198
EIF2S2	-0.0160364	27	0.496314	0.598455	P20042
EIF2S3	-0.00625477	11	0.82971	0.878395	P41091
EIF3A	0.180553	25	0.00172585	0.0165757	Q14152
EIF3B	0.114921	16	0.00864499	0.0397659	P55884
EIF3C	-0.406532	13	0.000300985	0.0069249	Q99613
EIF3D	-0.464647	3	0.0153341	0.0566167	O15371
EIF3E	-0.01541	12	0.655466	0.739949	P60228
EIF3F	0.200686	6	0.092856	0.181187	O00303
EIF3G	0.939445	10	2.35473e-06	0.00120994	O75821
EIF3H	-0.0213467	9	0.620324	0.70937	O15372
EIF3I	0.439211	8	8.44175e-05	0.00423903	Q13347
EIF3J	0.259452	4	0.0994192	0.191458	O75822
EIF3K	-0.129586	5	0.0327751	0.0911408	Q9UBQ5
EIF3L	-9.30971e-05	9	0.998703	0.999028	Q9Y262
EIF3M	0.398083	13	0.000498618	0.00866309	Q7L2H7
EIF4A1	0.0620037	28	0.112946	0.209355	P60842
EIF4A2	0.242607	1	0.167445	0.272995	Q14240
EIF4A3	0.217813	19	0.000940865	0.0122051	P38919
EIF4B	0.213147	8	0.00167538	0.0163456	P23588
EIF4E	0.172318	3	0.117099	0.21342	P06730
EIF4E2	0.241757	2	0.0440186	0.111055	O60573
EIF4EBP1	0.931277	3	0.00113472	0.0135071	Q13541
EIF4EBP2	0.350318	2	0.09057	0.178534	Q13542
EIF4G1	0.162266	24	0.00688509	0.0342367	Q04637
EIF4G2	0.0707502	13	0.0825323	0.167399	P78344
EIF4H	0.155462	8	0.0164986	0.059075	Q15056
EIF5	0.0590021	5	0.559278	0.65736	P55010
EIF5A	0.125859	24	0.0159772	0.0581736	P63241
EIF5B	0.112667	5	0.0593923	0.134637	O60841
EIF6	-0.137002	12	0.00699758	0.0346285	P56537
ELAC2	0.0937591	3	0.174345	0.28127	Q9BQ52
ELAVL1	0.0933041	12	0.0446341	0.111967	Q15717
ELF1	0.0988345	3	0.322551	0.433678	P32519
ELMSAN1	0.211789	3	0.0354325	0.0958709	Q6PJG2
ELOVL1	-0.101304	2	0.248553	0.360888	Q9BW60
ELP3	-0.00601476	3	0.93024	0.94996	Q9H9T3
EMC1	0.0420504	8	0.430427	0.538121	Q8N766
EMC10	0.198327	2	0.120744	0.217947	Q5UCC4
EMC2	-0.181773	4	0.112328	0.208665	Q15006
EMC3	-0.110039	6	0.0700733	0.150653	Q9P0I2
EMC4	-0.118194	4	0.097842	0.189477	Q5J8M3
EMC7	0.107399	6	0.114057	0.210302	Q9NPA0
EMD	0.147525	11	0.0852297	0.17107	P50402
EMG1	-0.279295	2	0.0219817	0.0713081	Q92979
EML4	0.304339	1	0.111394	0.207761	Q9HC35
ENAH	0.349877	2	0.0522973	0.123266	Q8N8S7
ENO1	0.117104	40	0.00307336	0.0212925	P06733
ENOPH1	0.152579	3	0.0822584	0.167011	Q9UHY7
ENSA	0.00808187	2	0.978449	0.986322	O43768
ENY2	0.234051	2	0.0291702	0.0854865	Q9NPA8
EPB41L2	-0.0515385	4	0.805054	0.862697	O43491
EPCAM	0.0792559	4	0.190032	0.297849	P16422
EPHA2	-0.260251	11	0.00148149	0.0156991	P29317
EPHX1	0.48597	3	0.00224314	0.0181989	P07099
EPN1	0.445536	1	0.039755	0.104103	Q9Y6I3
EPRS	0.151312	16	0.249607	0.361859	P07814
EPS8	0.601302	5	0.000150709	0.00499609	Q12929
EPS8L2	0.589607	2	0.00122771	0.0141233	Q9H6S3
EPT1	-0.0797771	6	0.100877	0.193531	Q9C0D9
ERAL1	0.295024	1	0.114646	0.210892	O75616
ERBB2IP	0.230239	1	0.186415	0.293372	Q96RT1
EREG	0.868981	2	0.000591377	0.00949592	O14944
ERGIC1	-0.422743	2	0.133633	0.23382	Q969X5
ERGIC2	0.343945	1	0.0855244	0.17155	Q96RQ1
ERGIC3	-0.135862	2	0.200536	0.308509	Q9Y282
ERH	0.450589	8	0.00014247	0.00480527	P84090
ERLIN1	0.0349782	4	0.682466	0.761232	O75477
ERLIN2	0.0859892	2	0.518935	0.620107	O94905
ERO1L	0.154616	5	0.0478226	0.117107	Q96HE7
ERP29	0.198746	6	0.0063831	0.0324203	P30040
ERP44	0.13031	3	0.0898571	0.177697	Q9BS26
ERRFI1	0.391571	2	0.00825555	0.0385051	Q9UJM3
ESD	-0.0738116	5	0.175695	0.282265	P10768
ESF1	0.0941231	2	0.324175	0.435293	Q9H501
ESRRA	0.340978	3	0.00549263	0.0301227	P11474
ESYT1	0.463598	4	0.0166461	0.0592609	Q9BSJ8
ETF1	0.0956599	16	0.0122156	0.048532	P62495
ETFA	0.628399	5	7.99218e-05	0.00415773	P13804
ETFB	0.715719	4	0.000291533	0.00680906	P38117
ETV4	-0.0281618	1	0.861669	0.901826	P43268
EWSR1	0.11036	21	0.0476147	0.116783	Q01844
EXOC7	0.590289	1	0.0489749	0.118703	Q9UPT5
EXOSC1	-1.9148	1	0.0653851	0.143882	Q9Y3B2
EXOSC10	-0.154801	1	0.459341	0.564877	Q01780
EXOSC2	0.123694	3	0.198646	0.306213	Q13868
EXOSC6	-0.0245299	2	0.773248	0.838229	Q5RKV6
EXOSC7	-0.49297	2	0.0548001	0.127316	Q15024
EXOSC8	-0.00299943	3	0.965039	0.974904	Q96B26
EXOSC9	-0.282861	3	0.00909508	0.0406379	Q06265
EXT2	-0.324953	1	0.178674	0.284972	Q93063
EZR	0.168384	43	0.00808835	0.0379549	P15311
F11R	-0.176474	3	0.0353349	0.0958709	Q9Y624
FABP5	0.556649	19	9.73862e-05	0.00442519	Q01469
FADD	0.196458	1	0.271097	0.382164	Q13158
FAF2	0.211591	5	0.0339525	0.093377	Q96CS3
FAIM	0.315336	1	0.161287	0.265908	Q9NVQ4
FAM103A1	0.44457	1	0.0648115	0.143236	Q9BTL3
FAM120A	0.136201	1	0.55917	0.65736	Q9NZB2
FAM136A	0.191278	1	0.584079	0.679772	Q96C01
FAM162A	0.260214	3	0.00848546	0.0391041	Q96A26
FAM204A	0.0497454	2	0.53728	0.636845	Q9H8W3
FAM207A	-0.0177044	6	0.74798	0.8189	Q9NSI2
FAM3C	0.427401	7	9.76038e-05	0.00442519	Q92520
FAM49B	0.182707	11	0.0022292	0.0181336	Q9NUQ9
FAM50A	-0.152737	1	0.47884	0.581893	Q14320
FAM60A	0.11728	3	0.273222	0.384456	Q9NP50
FAM64A	-0.0807941	1	0.681926	0.760904	Q9BSJ6
FAM83G	0.199173	2	0.193432	0.301645	A6ND36
FAM83H	0.175106	3	0.0416999	0.107492	Q6ZRV2
FAM91A1	0.273617	1	0.199792	0.307518	Q658Y4
FAM96B	0.237037	4	0.010687	0.0444717	Q9Y3D0
FAR1	-0.0823682	5	0.133828	0.233964	Q8WVX9
FARSA	0.133234	4	0.208209	0.317306	Q9Y285
FARSB	0.122178	4	0.318811	0.429775	Q9NSD9
FASN	-0.0778909	45	0.0347089	0.0945761	P49327
FASTKD2	0.129392	1	0.447467	0.555357	Q9NYY8
FAT1	-0.448147	8	7.18081e-05	0.00402517	Q14517
FAU	0.0466084	3	0.679051	0.759069	P35544
FAU	0.0479208	7	0.242426	0.356243	P62861
FBL	0.174289	14	0.00281079	0.0203898	P22087
FBLL1	1.13923	1	0.0843256	0.169586	A6NHQ2
FBXL12	0.373357	1	0.0708538	0.151696	Q9NXK8
FBXL6	0.463348	2	0.00304324	0.021179	Q8N531
FBXO21	0.360185	2	0.0100634	0.0431187	O94952
FBXO28	-0.0569192	1	0.712507	0.790165	Q9NVF7
FBXO7	-0.33471	2	0.157045	0.26093	Q9Y3I1
FCF1	0.0640324	3	0.330561	0.441031	Q9Y324
FCRL3	0.650632	3	0.000330253	0.00735336	Q96P31
FDFT1	0.216203	3	0.0166398	0.0592609	P37268
FDPS	0.0783461	2	0.639029	0.724577	P14324
FDX1	0.149312	1	0.379889	0.490452	P10109
FDXR	1.12661	2	0.000171719	0.00538571	P22570
FEN1	0.279065	6	0.0045073	0.0266731	P39748
FERMT1	-0.808571	1	0.25377	0.366108	Q9BQL6
FH	-0.00656918	6	0.894495	0.927279	P07954
FHL2	1.12959	9	2.01094e-05	0.0022802	Q14192
FIBP	0.498296	2	0.00155684	0.0158469	O43427
FIP1L1	0.0799666	2	0.512444	0.613613	Q6UN15
FIS1	-0.022487	2	0.816604	0.869764	Q9Y3D6
FKBP1A	-0.24945	2	0.0564989	0.130445	P62942
FKBP2	0.500007	2	0.00203487	0.0174771	P26885
FKBP4	0.182628	31	0.000487249	0.00865436	Q02790
FKBP5	0.076552	2	0.6682	0.749658	Q13451
FKBP8	0.451947	2	0.00406156	0.025242	Q14318
FLII	0.777161	1	0.173031	0.279589	Q13045
FLNA	-0.308318	67	2.48941e-05	0.00247072	P21333
FLNB	0.130839	12	0.0090151	0.0405154	O75369
FLNC	0.243874	3	0.359298	0.470968	Q14315
FLOT1	0.610497	3	0.000255044	0.00660757	O75955
FLYWCH2	-0.338257	2	0.0161757	0.0583391	Q96CP2
FOS	-0.225483	3	0.0179677	0.0623811	P01100
FOSB	-0.500732	2	0.00152079	0.0158299	P53539
FOSL1	0.0683368	6	0.245345	0.358177	P15407
FOSL2	0.764137	4	0.000137575	0.00476858	P15408
FOXP4	-0.0692692	1	0.663154	0.745897	Q8IVH2
FPGS	0.485709	2	0.00173679	0.0165803	Q05932
FRRS1	0.268349	1	0.152113	0.255289	Q6ZNA5
FSCN1	0.135227	8	0.0464893	0.115214	Q16658
FTH1	-0.126714	11	0.0149827	0.0560253	P02794
FTSJ3	-0.174655	1	0.365766	0.477618	Q8IY81
FUBP1	0.0457105	15	0.201521	0.309252	Q96AE4
FUBP3	0.147162	6	0.0616518	0.138448	Q96I24
FUCA2	0.295522	1	0.111725	0.208251	Q9BTY2
FUS	0.0900785	21	0.030199	0.0872573	P35637
FXR1	-0.275414	6	0.0386836	0.102195	P51114
FYCO1	-2.0159	1	0.0225233	0.0723327	Q9BQS8
FYTTD1	0.954251	2	0.00309625	0.0213075	Q96QD9
G3BP1	0.140343	26	0.0110732	0.0457015	Q13283
G3BP2	0.371569	9	0.00102093	0.0126516	Q9UN86
G6PD	-0.267565	6	0.00113019	0.0135053	P11413
GAA	0.291137	4	0.0287102	0.0843789	P10253
GABARAP	0.0946297	2	0.743961	0.81576	O95166
GADD45B	-0.441791	5	0.00477754	0.0275311	O75293
GADD45GIP1	0.346227	4	0.00273972	0.0202556	Q8TAE8
GAL	0.390792	2	0.0226498	0.0724406	P22466
GALE	0.27748	2	0.0251584	0.0773162	Q14376
GALNT2	-0.0192354	1	0.917524	0.943538	Q10471
GAMT	0.67221	1	0.0345898	0.0944556	Q14353
GANAB	0.154586	16	0.00815841	0.0381274	Q14697
GAPDH	-0.212578	78	0.00019666	0.00555079	P04406
GAPVD1	0.557047	2	0.00187468	0.0169955	Q14C86
GAR1	0.0353993	3	0.596726	0.690321	Q9NY12
GARS	0.347684	13	0.0106278	0.0444166	P41250
GART	0.179382	5	0.0260224	0.0788084	P22102
GATAD2A	0.100495	10	0.0475664	0.116757	Q86YP4
GATAD2B	0.509	6	0.000121641	0.0045734	Q8WXI9
GBA	0.42341	2	0.00426794	0.0260556	P04062
GCAT	0.700519	2	0.000423167	0.00822598	O75600
GCLM	-0.149611	5	0.0415061	0.107221	P48507
GCN1L1	0.992095	3	6.27982e-05	0.00365296	Q92616
GCSH	0.228897	2	0.0784486	0.162653	P23434
GDAP1	0.266909	1	0.365057	0.477097	Q8TB36
GDF15	0.966579	1	0.0474307	0.116517	Q99988
GDI1	-0.738524	3	0.00380088	0.024161	P31150
GDI2	0.0248939	23	0.438989	0.54683	P50395
GEMIN5	-0.0786361	1	0.631783	0.718475	Q8TEQ6
GFER	0.297778	1	0.159336	0.263396	P55789
GFM1	0.354615	1	0.072039	0.153276	Q96RP9
GFM2	-0.000273642	1	0.998592	0.999028	Q969S9
GFPT1	-0.161653	2	0.448005	0.555357	Q06210
GGCT	0.0874181	1	0.583062	0.678916	O75223
GGH	0.126111	2	0.301739	0.412883	Q92820
GHITM	0.261628	7	0.00280955	0.0203898	Q9H3K2
GID8	0.549955	1	0.124689	0.223375	Q9NWU2
GINS1	-0.231509	2	0.0565277	0.130445	Q14691
GINS2	0.197323	1	0.24073	0.35392	Q9Y248
GINS3	-0.126281	5	0.0446979	0.112036	Q9BRX5
GINS4	0.0493995	2	0.684534	0.762986	Q9BRT9
GIPC1	0.265901	5	0.00542251	0.0300136	O14908
GLA	0.476554	2	0.00566397	0.0302763	P06280
GLG1	0.187686	4	0.113329	0.209719	Q92896
GLO1	0.130554	8	0.09339	0.181998	Q04760
GLOD4	-0.00619083	3	0.929667	0.949735	Q9HC38
GLRX2	0.281652	1	0.128568	0.227932	Q9NS18
GLRX3	0.2409	3	0.0437712	0.110703	O76003
GLRX5	0.271571	2	0.0309222	0.0883619	Q86SX6
GLS	-0.0253472	3	0.8186	0.870257	O94925
GLT8D1	0.794602	1	0.0189546	0.0646429	Q68CQ7
GLTP	0.437694	2	0.00342159	0.0225401	Q9NZD2
GLUD1	0.0647637	4	0.414639	0.523477	P00367
GLYR1	-0.563954	3	0.000571303	0.00928752	Q49A26
GMNN	-0.0377126	3	0.572983	0.670087	O75496
GMPR2	-0.0976321	1	0.542921	0.642297	Q9P2T1
GMPS	0.140962	7	0.0454442	0.113625	P49915
GNA11	0.00316372	2	0.972575	0.981489	P29992
GNA13	0.293175	3	0.00756718	0.0363757	Q14344
GNAI1	1.94668	4	2.9244e-06	0.00123547	P63096
GNAI2	0.0725945	3	0.357185	0.468996	P04899
GNAI3	-0.134707	3	0.280022	0.390813	P08754
GNAS	-0.136633	3	0.140308	0.240718	P63092
GNB1	0.0853519	9	0.0997031	0.191876	P62873
GNB2	0.0291625	4	0.631089	0.718216	P62879
GNB2L1	0.0249753	23	0.313452	0.425721	P63244
GNG10	0.309803	2	0.0129721	0.0500303	P50151
GNG12	0.358561	3	0.00573105	0.0304111	Q9UBI6
GNL2	0.104482	6	0.0519943	0.123023	Q13823
GNL3	1.15882	6	3.61762e-06	0.00123547	Q9BVP2
GNL3L	0.0464706	2	0.582351	0.678529	Q9NVN8
GNPDA2	-2.47004	2	0.00801799	0.0377974	Q8TDQ7
GOLGB1	0.444491	1	0.294863	0.406376	Q14789
GOLM1	0.949645	2	0.0119106	0.0475627	Q8NBJ4
GOLT1B	0.55401	3	0.000438229	0.00823816	Q9Y3E0
GORASP2	0.26727	2	0.0432328	0.109611	Q9H8Y8
GOSR1	0.0469327	3	0.465647	0.570501	O95249
GOT1	-0.137588	8	0.0227193	0.072509	P17174
GOT2	0.204592	5	0.0210743	0.0697874	P00505
GPALPP1	-1.06217	1	0.0710721	0.151847	Q8IXQ4
GPAM	0.216079	2	0.162562	0.267153	Q9HCL2
GPATCH11	-0.0966583	1	0.536177	0.636027	Q8N954
GPATCH4	0.271594	2	0.016972	0.059748	Q5T3I0
GPC1	0.169956	1	0.300197	0.41152	P35052
GPD2	-0.023627	2	0.87968	0.915616	P43304
GPHN	-0.222008	1	0.271405	0.382423	Q9NQX3
GPI	-0.0123196	10	0.732654	0.806704	P06744
GPKOW	-0.201258	1	0.233706	0.346402	Q92917
GPN1	-0.178285	5	0.0151778	0.0563095	Q9HCN4
GPR108	0.18204	1	0.281783	0.392383	Q9NPR9
GPRC5A	-0.564416	3	0.000563847	0.0092465	Q8NFJ5
GPS1	-0.0618779	6	0.24535	0.358177	Q13098
GPS2	0.345053	2	0.016498	0.059075	Q13227
GPX8	-0.374226	1	0.481082	0.584158	Q8TED1
GRB2	0.0176886	7	0.636583	0.722602	P62993
GRHPR	-0.0829283	3	0.249513	0.361859	Q9UBQ7
GRN	0.557657	3	0.000427919	0.00822598	P28799
GRPEL1	0.103592	4	0.447777	0.555357	Q9HAV7
GRSF1	0.152548	10	0.0204541	0.0685435	Q12849
GRWD1	-0.402817	2	0.12103	0.218335	Q9BQ67
GSE1	0.604627	1	0.035569	0.0960238	Q14687
GSK3A	0.392029	2	0.00708708	0.0349592	P49840
GSK3B	0.115383	2	0.239223	0.352041	P49841
GSPT1	0.0783708	4	0.436916	0.544908	P15170
GSR	0.298712	3	0.0214658	0.0704252	P00390
GSTK1	0.126739	3	0.0828419	0.167586	Q9Y2Q3
GSTO1	0.224137	2	0.0432	0.109611	P78417
GSTP1	0.187962	21	0.000616494	0.00972145	P09211
GTF2A1	0.516839	2	0.00536555	0.0297853	P52655
GTF2B	-0.0880382	5	0.178022	0.284492	Q00403
GTF2E1	0.437387	2	0.00512048	0.0289179	P29083
GTF2E2	0.291715	2	0.120591	0.217798	P29084
GTF2F1	0.145388	13	0.0282693	0.0833215	P35269
GTF2F2	-0.0166401	5	0.722291	0.797859	P13984
GTF2H3	0.0153414	2	0.920767	0.945611	Q13889
GTF2I	0.109282	4	0.243419	0.357022	P78347
GTF3C1	-0.109459	2	0.486413	0.589934	Q12789
GTF3C2	0.130198	2	0.147551	0.248851	Q8WUA4
GTF3C3	-0.474876	4	0.114515	0.210892	Q9Y5Q9
GTF3C4	0.0837506	1	0.781808	0.844864	Q9UKN8
GTPBP1	1.57314	2	0.0285171	0.0839717	O00178
GTPBP10	0.298353	2	0.0185437	0.0637351	A4D1E9
GTPBP4	-0.0111914	12	0.80215	0.860758	Q9BZE4
GTSF1	0.0403178	3	0.639954	0.725093	Q8WW33
H1F0	1.06994	5	8.93317e-06	0.00162006	P07305
H1FX	0.0832278	9	0.105539	0.19974	Q92522
H2AFV	0.243263	3	0.0100425	0.0431187	Q71UI9
H2AFX	0.395858	2	0.0139115	0.0529497	P16104
H2AFY	-0.0582905	14	0.268832	0.380188	O75367
H3F3A	0.271585	2	0.0196644	0.0664991	P84243
HACD2	0.262716	3	0.0481263	0.117477	Q6Y1H2
HACD3	-0.0109872	10	0.738132	0.810709	Q9P035
HADHA	0.333279	3	0.0158829	0.0580197	P40939
HAGH	-0.189991	1	0.284031	0.394623	Q16775
HARS	0.197048	2	0.147474	0.248851	P12081
HAT1	0.0640053	4	0.299561	0.41152	O14929
HAX1	-0.0125	3	0.855878	0.897202	O00165
HBS1L	-0.0124985	4	0.839926	0.884692	Q9Y450
HCCS	0.142727	2	0.155841	0.259567	P53701
HCFC1	0.0946422	8	0.236474	0.349162	P51610
HDAC1	-0.100054	4	0.667617	0.749569	Q13547
HDAC2	1.46196	1	0.00388543	0.0243967	Q92769
HDDC2	0.298207	3	0.0166843	0.0592856	Q7Z4H3
HDGF	0.155079	8	0.116495	0.213148	P51858
HDLBP	-0.202745	13	0.00102592	0.0126516	Q00341
HEATR1	0.0544387	2	0.615652	0.705335	Q9H583
HEBP1	-0.225821	2	0.203635	0.311567	Q9NRV9
HECTD1	0.278148	1	0.318139	0.429503	Q9ULT8
HERPUD1	0.0678409	5	0.483809	0.587007	Q15011
HES1	0.200296	2	0.179164	0.285606	Q14469
HEXB	0.140653	4	0.0894976	0.177441	P07686
HEXIM1	0.619362	1	0.101495	0.194331	O94992
HGH1	0.118426	2	0.190711	0.298497	Q9BTY7
HGS	0.127847	5	0.106565	0.201065	O14964
HIATL1	-0.0813349	1	0.760792	0.827928	Q5SR56
HIF1AN	0.190736	1	0.270587	0.381794	Q9NWT6
HIGD1A	0.459422	4	0.000496481	0.00866309	Q9Y241
HIGD2A	0.120661	2	0.396357	0.504738	Q9BW72
HINT1	0.0940654	6	0.113509	0.20989	P49773
HIRIP3	0.62707	1	0.0165527	0.059075	Q9BW71
HIST1H1C	0.812064	4	0.00221265	0.0181336	P16403
HIST1H1E	0.587934	17	4.14502e-05	0.00290434	P10412
HIST1H2AC	0.29882	2	0.012777	0.0494898	Q93077
HIST1H2AJ	0.533971	19	2.96279e-05	0.00256646	Q99878
HIST1H2BC	0.518964	14	1.1463e-05	0.00176703	P62807
HIST1H3A	0.47529	10	5.68539e-05	0.00365168	P68431
HIST1H4A	0.54113	30	0.000159458	0.00517483	P62805
HIST2H2AA3	0.136974	3	0.0802427	0.164336	Q6FI13
HIST2H2BE	0.135086	5	0.410528	0.518925	Q16778
HIST2H3A	0.0439263	2	0.585054	0.68059	Q71DI3
HLA-A	-0.0120133	13	0.675244	0.756185	P04439
HLA-B	0.317351	2	0.0244017	0.0757304	P01889
HLA-C	0.204974	7	0.00617198	0.0317666	P10321
HM13	-0.00985394	2	0.924463	0.948775	Q8TCT9
HMBS	0.276208	2	0.0160999	0.0582819	P08397
HMG20A	0.0303225	3	0.810767	0.867312	Q9NP66
HMG20B	0.169128	2	0.136841	0.236974	Q9P0W2
HMGA1	0.747821	6	1.71262e-05	0.00203078	P17096
HMGA2	-0.30043	2	0.22892	0.34215	P52926
HMGB1	0.244517	21	0.0172687	0.0604991	P09429
HMGB2	0.429205	16	0.00010414	0.00445922	P26583
HMGB3	0.248907	6	0.021768	0.070792	O15347
HMGCS1	-0.19449	1	0.299169	0.411207	Q01581
HMGN1	0.610595	4	0.00160935	0.0161616	P05114
HMGN2	0.770677	1	0.00745203	0.0361236	P05204
HMMR	-0.0455969	1	0.776471	0.841427	O75330
HMOX1	-0.318079	7	0.00178816	0.0167007	P09601
HMOX2	-0.159267	8	0.0104248	0.0440877	P30519
HN1	0.468994	6	0.000200408	0.0055663	Q9UK76
HN1L	0.0569462	7	0.259875	0.371783	Q9H910
HNRNPA0	0.184455	9	0.00661192	0.0333626	Q13151
HNRNPA1	0.20164	46	0.000377592	0.00776077	P09651
HNRNPA2B1	0.155165	64	0.0016518	0.0163456	P22626
HNRNPA3	0.331925	40	0.000634992	0.00981248	P51991
HNRNPAB	0.421469	6	0.000604134	0.00960075	Q99729
HNRNPC	0.279127	19	0.000533172	0.00894249	P07910
HNRNPD	0.368911	22	4.66603e-05	0.00312725	Q14103
HNRNPDL	0.372587	7	0.00152497	0.0158299	O14979
HNRNPF	0.27599	10	0.000989229	0.0126516	P52597
HNRNPH1	0.00444046	29	0.878827	0.915037	P31943
HNRNPH2	0.249054	2	0.323423	0.434661	P55795
HNRNPH3	0.0529566	14	0.114097	0.210302	P31942
HNRNPK	0.227493	26	0.000843906	0.0114745	P61978
HNRNPL	0.085758	19	0.0461887	0.114711	P14866
HNRNPLL	0.132458	1	0.478669	0.581893	Q8WVV9
HNRNPM	0.0588829	33	0.0740234	0.156525	P52272
HNRNPR	0.170346	13	0.00170864	0.0164616	O43390
HNRNPU	0.307596	32	0.000869545	0.0116557	Q00839
HNRNPUL1	0.0734517	8	0.140228	0.240715	Q9BUJ2
HNRNPUL2	0.277898	2	0.0380567	0.101058	Q1KMD3
HP1BP3	-0.13543	6	0.0377373	0.100383	Q5SSJ5
HPRT1	0.161658	1	0.375459	0.486991	P00492
HRSP12	0.618294	1	0.0488241	0.11843	P52758
HS1BP3	-0.0343207	1	0.910693	0.939019	Q53T59
HSBP1	-0.0726188	3	0.343022	0.45349	O75506
HSD17B10	0.213947	10	0.00442099	0.0265173	Q99714
HSD17B11	0.278813	3	0.0330949	0.0916455	Q8NBQ5
HSD17B12	0.202781	6	0.00512704	0.0289179	Q53GQ0
HSD17B4	-0.0958761	6	0.0526645	0.123754	P51659
HSDL2	0.472598	2	0.00330569	0.0222944	Q6YN16
HSF1	0.304127	1	0.136576	0.236905	Q00613
HSF2	-0.720287	2	0.146259	0.247893	Q03933
HSP90AA1	0.339102	191	2.32493e-05	0.00238925	P07900
HSP90AB1	0.148682	50	0.00114393	0.0135643	P08238
HSP90AB2P	0.155591	3	0.0479575	0.117338	Q58FF8
HSP90B1	0.424213	25	3.27708e-05	0.00269585	P14625
HSPA1B	0.164236	69	0.0314619	0.0893158	P0DMV9
HSPA4	0.121114	14	0.0392045	0.103394	P34932
HSPA5	-0.0455552	34	0.166332	0.271467	P11021
HSPA6	0.719662	2	0.000618036	0.00972145	P17066
HSPA8	0.345063	126	0.00127079	0.0141485	P11142
HSPA9	0.114234	49	0.00252434	0.0195417	P38646
HSPB1	0.641705	21	0.000278257	0.00667278	P04792
HSPB11	0.0647438	2	0.466353	0.570769	Q9Y547
HSPBP1	-0.321572	2	0.0150649	0.0561037	Q9NZL4
HSPD1	0.262049	84	9.46464e-05	0.00442113	P10809
HSPE1	0.423132	12	0.000177745	0.00538571	P61604
HSPH1	0.865252	24	0.000128371	0.00471152	Q92598
HUWE1	0.38893	2	0.00906117	0.0405451	Q7Z6Z7
HYOU1	0.0731486	29	0.0444639	0.11163	Q9Y4L1
HYPK	0.361232	5	0.0037543	0.0240634	Q9NX55
IARS	0.426193	6	0.00100376	0.0126516	P41252
IARS2	0.152449	2	0.750071	0.820025	Q9NSE4
ICT1	-0.241303	2	0.0275212	0.0816458	Q14197
ID1	-0.288687	4	0.00940929	0.0413231	P41134
ID2	1.12288	1	0.0114323	0.0466832	Q02363
IDE	0.253308	4	0.00476532	0.0275311	P14735
IDH1	0.0648104	5	0.356752	0.468826	O75874
IDH3A	-0.208143	5	0.0331743	0.0916455	P50213
IDH3G	0.254155	2	0.253413	0.365935	P51553
IDI1	0.255851	2	0.0568297	0.130848	Q13907
IER2	-0.415059	2	0.00397046	0.0248295	Q9BTL4
IER3	0.479906	9	5.91473e-05	0.00365296	P46695
IER3IP1	0.202088	3	0.0195785	0.0663304	Q9Y5U9
IFITM3	-0.362806	4	0.00684247	0.0341348	Q01628
IFRD1	-1.08664	1	0.00252907	0.0195417	O00458
IGBP1	0.430563	4	0.023332	0.0735998	P78318
IGF2BP2	0.108334	10	0.0165373	0.059075	Q9Y6M1
IGF2BP3	0.0801233	3	0.260681	0.372764	O00425
IGFBP2	-0.705102	1	0.010088	0.0431187	P18065
IK	0.130744	7	0.0782118	0.162375	Q13123
IKBKG	-0.0141761	4	0.81729	0.869764	Q9Y6K9
ILF2	0.120505	14	0.00714283	0.0351218	Q12905
ILF3	0.101185	32	0.0264135	0.0796021	Q12906
ILKAP	0.140928	3	0.147515	0.248851	Q9H0C8
ILVBL	0.336849	2	0.0638603	0.141845	A1L0T0
IMMT	0.0162099	10	0.73759	0.810402	Q16891
IMP4	0.0543047	4	0.424735	0.53295	Q96G21
IMPA1	0.0372973	4	0.569013	0.666261	P29218
IMPACT	-1.71108	2	0.0414936	0.107221	Q9P2X3
IMPAD1	0.191989	2	0.172797	0.279357	Q9NX62
IMPDH1	0.185086	2	0.129916	0.22953	P20839
IMPDH2	0.27752	21	0.000112759	0.00447856	P12268
IMUP	-0.0392773	2	0.667742	0.749569	Q9GZP8
INCENP	0.360081	3	0.134963	0.235479	Q9NQS7
ING1	-0.425786	2	0.0485211	0.118067	Q9UK53
INO80C	-0.229466	1	0.196306	0.304432	Q6PI98
INO80E	-0.016804	2	0.830639	0.878395	Q8NBZ0
INTS12	0.177608	2	0.13326	0.233433	Q96CB8
IP6K2	0.262414	2	0.0970118	0.188224	Q9UHH9
IPO11	-0.159554	1	0.766078	0.832506	Q9UI26
IPO4	0.174692	2	0.385477	0.495384	Q8TEX9
IPO5	-0.0485271	10	0.377702	0.489062	O00410
IPO7	-0.0850735	5	0.357553	0.469079	O95373
IPO9	0.127625	4	0.071568	0.152773	Q96P70
IQGAP1	-0.138864	20	0.016122	0.0582819	P46940
IRF2BP1	1.02502	1	0.079465	0.163654	Q8IU81
IRF2BP2	0.318763	5	0.001771	0.0166464	Q7Z5L9
ISG15	0.544358	3	0.000765568	0.0106233	P05161
ISOC1	-0.0751089	3	0.319735	0.430643	Q96CN7
IST1	0.373259	2	0.13672	0.236935	P53990
ISY1	-0.137735	3	0.526001	0.626951	Q9ULR0
ISYNA1	0.57817	3	0.0534177	0.125142	Q9NPH2
ITGA3	-0.127647	3	0.103765	0.197353	P26006
ITGA6	-0.409058	3	0.00154945	0.0158469	P23229
ITGAV	0.273082	2	0.148143	0.249576	P06756
ITGB1	0.285604	8	0.000596491	0.00952841	P05556
ITGB4	0.177825	2	0.400162	0.509162	P16144
ITGB5	0.0752048	1	0.819939	0.871185	P18084
ITM2B	0.0222194	3	0.777346	0.841488	Q9Y287
ITM2C	0.238607	3	0.0243208	0.0756618	Q9NQX7
ITPK1	-0.113788	2	0.240617	0.35392	Q13572
JAGN1	0.000361148	3	0.995323	0.997264	Q8N5M9
JMJD6	-0.17178	3	0.304635	0.416123	Q6NYC1
JUN	-0.42539	6	0.000388335	0.00784529	P05412
JUNB	-0.163971	14	0.0575721	0.131932	P17275
JUND	0.136888	2	0.17542	0.281971	P17535
JUP	0.0256965	8	0.557183	0.655648	P14923
KARS	-0.0662364	11	0.101547	0.194331	Q15046
KAT7	0.302465	2	0.067752	0.147138	O95251
KCMF1	0.533484	2	0.0236266	0.0740153	Q9P0J7
KDELR1	-0.0965935	2	0.282738	0.393358	P24390
KDM1A	-0.0579691	3	0.472034	0.57521	O60341
KDM3B	0.241764	2	0.0545666	0.126965	Q7LBC6
KHDRBS1	0.225767	9	0.00125581	0.0141343	Q07666
KHSRP	0.121342	26	0.00369966	0.0238426	Q92945
KIAA0101	0.462235	1	0.0456315	0.11382	Q15004
KIAA0391	0.18669	1	0.293997	0.405545	O15091
KIAA1191	-0.275705	4	0.1104	0.206126	Q96A73
KIAA1429	0.0226773	2	0.849305	0.892436	Q69YN4
KIAA2013	-0.0520434	1	0.734246	0.807593	Q8IYS2
KIF11	-0.427688	1	0.267463	0.378772	P52732
KIF20A	0.0643653	2	0.678657	0.758905	O95235
KIF21A	1.19173	2	0.0555725	0.128626	Q7Z4S6
KIF22	0.263668	4	0.00932195	0.0412332	Q14807
KIF23	0.12508	5	0.0384823	0.101925	Q02241
KIF2C	-0.0833818	7	0.226968	0.340175	Q99661
KIF4A	0.118576	2	0.365017	0.477097	O95239
KIF5B	-0.205328	7	0.0292884	0.0856699	P33176
KIFC1	0.0277601	5	0.631676	0.718475	Q9BW19
KLC1	-0.1254	6	0.0499387	0.120277	Q07866
KLC2	-0.0119918	4	0.834763	0.880757	Q9H0B6
KLF10	0.148242	2	0.200967	0.308864	Q13118
KLF16	0.122408	2	0.279569	0.390359	Q9BXK1
KLF5	0.168329	4	0.0321721	0.0904464	Q13887
KNSTRN	-0.303098	1	0.109267	0.204908	Q9Y448
KPNA1	0.429983	3	0.00151593	0.0158299	P52294
KPNA2	-0.0425618	22	0.198835	0.306351	P52292
KPNA3	-0.309107	2	0.0354363	0.0958709	O00505
KPNA4	0.195414	2	0.198289	0.306178	O00629
KPNA6	0.346011	1	0.0770336	0.160686	O60684
KPNB1	0.168518	24	0.00549973	0.0301227	Q14974
KRAS	-0.136073	1	0.401036	0.510064	P01116
KRR1	0.154619	4	0.144366	0.245901	Q13601
KRT18	0.144041	41	0.0186636	0.0640043	P05783
KRT19	-0.0838906	36	0.0211197	0.0698017	P08727
KRTCAP2	-0.012953	2	0.875634	0.91202	Q8N6L1
KTN1	-0.00612522	4	0.927763	0.949735	Q86UP2
LACTB2	0.262346	1	0.145898	0.247578	Q53H82
LAD1	0.213878	1	0.228951	0.34215	O00515
LAGE3	-0.136516	2	0.141505	0.242097	Q14657
LAMB3	-0.615908	2	0.00200013	0.0173727	Q13751
LAMP1	0.118358	2	0.206812	0.315332	P11279
LAMTOR1	-0.188143	3	0.0421835	0.107906	Q6IAA8
LAMTOR2	-0.352283	1	0.0734639	0.15577	Q9Y2Q5
LAMTOR5	0.169217	3	0.041525	0.107221	O43504
LAP3	0.305284	6	0.00325685	0.0221164	P28838
LARP1	0.268707	2	0.136626	0.236905	Q6PKG0
LARP4	0.138116	6	0.0669046	0.146016	Q71RC2
LARP4B	0.301112	1	0.111872	0.208283	Q92615
LARS	0.123162	5	0.097771	0.189477	Q9P2J5
LAS1L	-0.414872	1	0.334493	0.445269	Q9Y4W2
LASP1	0.181389	9	0.00437663	0.0264054	Q14847
LBR	0.204522	4	0.104152	0.197721	Q14739
LDHA	-0.00881677	31	0.758381	0.826527	P00338
LDHB	0.170554	23	0.00340739	0.0225401	P07195
LDLR	-0.37637	5	0.00529374	0.0295663	P01130
LENG1	-0.0378218	2	0.854842	0.897202	Q96BZ8
LENG8	-0.146521	2	0.412941	0.521547	Q96PV6
LETM1	0.265197	6	0.00294471	0.0208049	O95202
LETM2	0.573885	2	0.000942205	0.0122051	Q2VYF4
LGALS1	-1.15821	6	1.71226e-06	0.00120994	P09382
LGALS3	-0.474782	10	8.09159e-05	0.00415773	P17931
LGALS3BP	0.477545	6	0.00102567	0.0126516	Q08380
LGALS8	0.603885	1	0.0165556	0.059075	O00214
LGMN	0.0824512	3	0.248487	0.360888	Q99538
LIG1	-0.0650578	3	0.329941	0.440541	P18858
LIMA1	1.19934	18	0.000130865	0.00472215	Q9UHB6
LIN7C	0.100968	3	0.234391	0.347083	Q9NUP9
LLGL2	0.340493	1	0.110451	0.206126	Q6P1M3
LLPH	0.135809	5	0.0597571	0.135166	Q9BRT6
LMAN1	0.447402	3	0.00184651	0.0169628	P49257
LMAN2	0.00378308	5	0.93391	0.952446	Q12907
LMNA	-0.222036	57	0.000324498	0.00730928	P02545
LMNB1	0.157858	17	0.00216524	0.0179931	P20700
LMNB2	0.221485	14	0.00417516	0.0256415	Q03252
LONP1	0.253347	7	0.00446163	0.0266058	P36776
LONP2	-0.153049	1	0.347523	0.458652	Q86WA8
LPCAT3	0.18499	2	0.45757	0.563374	Q6P1A2
LPGAT1	-0.434421	1	0.10846	0.203892	Q92604
LRIF1	-0.0856471	3	0.637278	0.723124	Q5T3J3
LRPAP1	-0.260145	1	0.151404	0.254502	P30533
LRPPRC	0.12878	41	0.00795665	0.0375656	P42704
LRRC47	-0.0291265	4	0.869609	0.907584	Q8N1G4
LRRC59	0.325316	7	0.00238601	0.0188617	Q96AG4
LRRFIP1	0.0349431	4	0.510111	0.612061	Q32MZ4
LRWD1	0.113556	3	0.372836	0.484797	Q9UFC0
LSM1	0.00923274	2	0.961734	0.973416	O15116
LSM12	-0.269567	1	0.137281	0.237507	Q3MHD2
LSM2	-0.0920906	4	0.116297	0.213112	Q9Y333
LSM3	0.126175	2	0.196187	0.3044	P62310
LSM5	0.103163	3	0.148542	0.250112	Q9Y4Y9
LSM6	0.110325	2	0.214983	0.325376	P62312
LSM8	0.0293811	3	0.697121	0.775334	O95777
LSR	0.168285	9	0.0702209	0.15076	Q86X29
LTA4H	0.362301	4	0.00271815	0.0201929	P09960
LUC7L	-0.208591	2	0.191897	0.299857	Q9NQ29
LUC7L2	0.229495	4	0.0104249	0.0440877	Q9Y383
LUC7L3	0.0928703	4	0.115742	0.212526	O95232
LYAR	0.135731	7	0.04212	0.107854	Q9NX58
LYPLA2	0.383907	2	0.0587878	0.133815	O95372
LYPLAL1	0.0103048	3	0.893506	0.926566	Q5VWZ2
LYRM4	0.426236	2	0.011105	0.0457097	Q9HD34
LYRM7	0.40431	1	0.0585271	0.133461	Q5U5X0
MACF1	0.300216	1	0.113557	0.20989	Q9UPN3
MAD2L1	0.307591	3	0.00728615	0.0356454	Q13257
MAEA	-0.260538	1	0.145883	0.247578	Q7L5Y9
MAFF	0.131234	2	0.264298	0.375845	Q9ULX9
MAFG	0.47633	2	0.0018891	0.0169955	O15525
MAGEA2	-0.133035	2	0.567624	0.665394	P43356
MAGEA3	-0.0639979	2	0.511829	0.613518	P43357
MAGEB2	0.223673	6	0.00357875	0.0231801	O15479
MAGED1	-0.164128	6	0.0136086	0.0520879	Q9Y5V3
MAGOH	0.0294539	11	0.395601	0.504408	P61326
MAGT1	-0.0526023	5	0.268359	0.379692	Q9H0U3
MAK16	0.351871	4	0.00186889	0.0169955	Q9BXY0
MAL2	1.30712	1	0.00247282	0.0193988	Q969L2
MALSU1	0.208587	2	0.0484206	0.118009	Q96EH3
MAN1A1	1.33219	1	0.00126076	0.0141343	P33908
MANBAL	0.21012	1	0.420449	0.529296	Q9NQG1
MANF	0.197636	3	0.0498842	0.120277	P55145
MAOB	0.465436	2	0.0211456	0.0698017	P27338
MAP1LC3B2	-0.188207	2	0.0822754	0.167011	A6NCE7
MAP2K1	0.20109	2	0.0467416	0.115583	Q02750
MAP2K2	-0.028462	3	0.805927	0.863333	P36507
MAP2K3	0.401435	5	0.0064713	0.0327603	P46734
MAP2K4	-0.212156	2	0.0504468	0.120759	P45985
MAP2K7	-0.0905315	2	0.711016	0.789079	O14733
MAP3K7	0.270389	2	0.0252096	0.0773162	O43318
MAP4	0.0579295	10	0.12185	0.21943	P27816
MAP4K4	0.386671	2	0.0108092	0.0448516	O95819
MAP7	-0.707725	1	0.0295258	0.0862009	Q14244
MAP7D1	-0.0403617	2	0.727308	0.801391	Q3KQU3
MAPK1	0.242516	4	0.00982229	0.0426509	P28482
MAPK14	0.25365	1	0.180949	0.287491	Q16539
MAPK1IP1L	0.222275	1	0.196931	0.305095	Q8NDC0
MAPRE1	-0.0259121	9	0.447299	0.555357	Q15691
MARCH5	0.240261	4	0.0236474	0.0740153	Q9NX47
MARCH7	-0.115518	4	0.56805	0.66564	Q9H992
MARK2	0.0477641	2	0.627027	0.716069	Q7KZI7
MARS	0.56792	8	3.52839e-05	0.00269585	P56192
MAT2A	0.484774	17	0.000279205	0.00667278	P31153
MAT2B	0.283536	5	0.0117872	0.0473584	Q9NZL9
MATR3	0.165322	24	0.00260988	0.0197759	P43243
MAX	0.103896	5	0.0838531	0.168856	P61244
MAZ	0.303392	5	0.00355232	0.0231801	P56270
MBD3	0.213834	1	0.212141	0.321866	O95983
MBNL1	0.46091	3	0.000773749	0.0106494	Q9NR56
MBOAT7	0.816357	4	0.000267436	0.00667278	Q96N66
MCL1	0.0774269	3	0.590831	0.685044	Q07820
MCM10	0.310624	1	0.119074	0.215691	Q7L590
MCM2	0.196392	14	0.00377688	0.0241079	P49736
MCM3	0.252898	13	0.0025194	0.0195417	P25205
MCM4	0.0854624	17	0.0366252	0.0985302	P33991
MCM5	0.315731	10	0.00472889	0.0275078	P33992
MCM6	0.444089	7	0.0056762	0.0302763	Q14566
MCM7	0.281535	23	0.000848263	0.0114745	P33993
MCMBP	0.0861443	4	0.135425	0.235821	Q9BTE3
MCTS1	0.0919093	3	0.402313	0.511266	Q9ULC4
MCU	0.386803	2	0.0125249	0.0491275	Q8NE86
MDC1	-0.0604987	6	0.392649	0.502089	Q14676
MDH1	0.227041	7	0.00418971	0.0256797	P40925
MDH2	-0.0247805	12	0.490975	0.594999	P40926
ME1	-0.0839242	2	0.832719	0.879504	P48163
ME2	0.49168	2	0.0348731	0.094893	P23368
MEA1	-0.171088	4	0.0393475	0.103594	Q16626
MED15	-0.12692	2	0.185726	0.292565	Q96RN5
MED18	0.41342	1	0.0499758	0.120277	Q9BUE0
MED19	-0.0802556	3	0.233939	0.34658	A0JLT2
MED27	0.113033	6	0.0334369	0.0922881	Q6P2C8
MED28	0.0326867	1	0.830814	0.878395	Q9H204
MED31	0.156688	2	0.099786	0.191915	Q9Y3C7
MED4	0.17555	3	0.0530745	0.124622	Q9NPJ6
MED8	-0.0437838	4	0.512093	0.613596	Q96G25
MEF2D	0.288393	2	0.0906685	0.178614	Q14814
MEMO1	0.463364	3	0.0076033	0.0364556	Q9Y316
MESDC2	-0.0185172	3	0.89199	0.925439	Q14696
METAP1	0.188439	3	0.140955	0.241694	P53582
METAP2	0.117641	3	0.328606	0.43952	P50579
MFAP1	-0.0229466	7	0.628147	0.71672	P55081
MFF	0.178629	5	0.0257424	0.0783453	Q9GZY8
MFN2	0.306362	2	0.0168776	0.0596716	O95140
MGEA5	-0.126073	1	0.456933	0.563374	O60502
MGME1	0.201631	2	0.15757	0.261176	Q9BQP7
MGMT	-0.537243	3	0.00204078	0.0174771	P16455
MGRN1	0.498938	1	0.0322916	0.0905869	O60291
MGST1	0.85807	5	0.000273442	0.00667278	P10620
MGST3	-0.0648992	4	0.587998	0.68253	O14880
MICU2	0.156289	2	0.147231	0.248851	Q8IYU8
MID1	0.907207	1	0.0327087	0.091129	O15344
MIF	0.0587949	3	0.365312	0.477227	P14174
MINA	-0.166068	2	0.150049	0.252374	Q8IUF8
MIS18A	-0.0708004	2	0.415897	0.524636	Q9NYP9
MISP	0.176796	6	0.0114934	0.0467847	Q8IVT2
MKI67	0.094209	20	0.0543152	0.126744	P46013
MKLN1	-0.229437	1	0.355285	0.467297	Q9UL63
MKRN2	-0.481265	1	0.269133	0.380264	Q9H000
MLEC	0.163589	3	0.0525855	0.123709	Q14165
MLF2	0.216979	5	0.0644361	0.142713	Q15773
MMGT1	0.0705405	4	0.264766	0.376336	Q8N4V1
MMP15	0.0403165	1	0.927573	0.949735	P51511
MMS19	0.198601	3	0.238211	0.351054	Q96T76
MMTAG2	-0.199228	2	0.0709426	0.151781	Q9BU76
MNAT1	-0.0978535	2	0.299899	0.41152	P51948
MND1	-0.0488877	1	0.75163	0.821147	Q9BWT6
MOB1A	0.0526168	6	0.381411	0.491592	Q9H8S9
MOB4	0.21173	1	0.236432	0.349162	Q9Y3A3
MOGS	0.461458	1	0.038243	0.101378	Q13724
MORF4L1	-0.0579094	17	0.0790672	0.163282	Q9UBU8
MORF4L2	0.0345334	16	0.294407	0.405929	Q15014
MOV10	0.159428	1	0.32653	0.437615	Q9HCE1
MP68	0.490235	2	0.00313778	0.0214973	P56378
MPC2	0.32272	2	0.0117422	0.0473584	O95563
MPHOSPH10	0.226863	2	0.141234	0.241903	O00566
MPHOSPH6	0.0624768	4	0.534306	0.634295	Q99547
MPI	-0.00383173	2	0.982102	0.987226	P34949
MPLKIP	-0.128509	2	0.174461	0.281309	Q8TAP9
MPP7	1.2728	3	0.00385951	0.0242894	Q5T2T1
MPST	-0.13167	1	0.407853	0.517027	P25325
MRFAP1	-0.147592	5	0.173208	0.279728	Q9Y605
MRFAP1L1	-0.453787	1	0.0375113	0.100041	Q96HT8
MRGBP	0.178019	2	0.0866419	0.172779	Q9NV56
MRPL1	0.236801	8	0.0220193	0.0713081	Q9BYD6
MRPL10	0.0414101	2	0.735322	0.808199	Q7Z7H8
MRPL11	0.171105	5	0.0117951	0.0473584	Q9Y3B7
MRPL12	0.21368	7	0.0161167	0.0582819	P52815
MRPL13	0.391165	6	0.000361439	0.00763231	Q9BYD1
MRPL14	0.157691	5	0.0499055	0.120277	Q6P1L8
MRPL15	0.453232	1	0.0559908	0.1294	Q9P015
MRPL16	0.556344	2	0.00520874	0.0293039	Q9NX20
MRPL18	0.173124	2	0.08097	0.1651	Q9H0U6
MRPL19	0.327542	2	0.0663009	0.144969	P49406
MRPL2	0.22906	1	0.193277	0.301556	Q5T653
MRPL20	0.33984	2	0.0993786	0.191458	Q9BYC9
MRPL21	0.342285	1	0.0808011	0.16496	Q7Z2W9
MRPL22	0.333494	3	0.00299902	0.0210136	Q9NWU5
MRPL23	0.181167	4	0.0169322	0.059748	Q16540
MRPL24	-0.877861	1	0.00576598	0.0305439	Q96A35
MRPL27	0.409668	2	0.0266139	0.0799293	Q9P0M9
MRPL3	-0.157582	4	0.146962	0.248701	P09001
MRPL30	0.548617	2	0.0331329	0.0916455	Q8TCC3
MRPL33	0.465623	2	0.0060018	0.0312033	O75394
MRPL34	-0.179803	2	0.0653679	0.143882	Q9BQ48
MRPL37	-0.110132	3	0.591718	0.685556	Q9BZE1
MRPL38	0.312399	2	0.0508411	0.121318	Q96DV4
MRPL4	0.283026	5	0.01307	0.0502428	Q9BYD3
MRPL40	-0.350971	3	0.00256929	0.0196801	Q9NQ50
MRPL41	-0.225644	1	0.269424	0.380501	Q8IXM3
MRPL44	-0.264513	2	0.316161	0.427698	Q9H9J2
MRPL45	0.192708	4	0.117615	0.214181	Q9BRJ2
MRPL46	-0.274594	1	0.147456	0.248851	Q9H2W6
MRPL49	0.337986	3	0.0235199	0.0739162	Q13405
MRPL50	0.364324	2	0.0404048	0.10521	Q8N5N7
MRPL9	0.188939	2	0.0739826	0.156525	Q9BYD2
MRPS10	0.157055	2	0.409785	0.518411	P82664
MRPS11	0.685851	1	0.0435727	0.110291	P82912
MRPS12	0.0716872	3	0.329428	0.440046	O15235
MRPS14	0.248891	2	0.0233476	0.0735998	O60783
MRPS16	1.65924	1	0.132798	0.232887	Q9Y3D3
MRPS17	0.126426	2	0.186982	0.293695	Q9Y2R5
MRPS18B	0.0469681	4	0.704399	0.782581	Q9Y676
MRPS2	0.505095	1	0.125266	0.223922	Q9Y399
MRPS22	0.302023	2	0.097788	0.189477	P82650
MRPS25	0.404084	6	0.000548387	0.00908967	P82663
MRPS27	0.579923	3	0.00270436	0.0201877	Q92552
MRPS30	0.253956	2	0.158913	0.262837	Q9NP92
MRPS31	0.25358	2	0.0480439	0.117369	Q92665
MRPS33	-0.0204785	1	0.933804	0.952446	Q9Y291
MRPS34	0.397299	4	0.00236508	0.0188412	P82930
MRPS35	0.407095	4	0.100819	0.193531	P82673
MRPS36	0.120588	6	0.116944	0.213404	P82909
MRPS5	0.194614	1	0.336675	0.447016	P82675
MRPS7	0.412476	5	0.0398667	0.104248	Q9Y2R9
MRPS9	0.0944579	4	0.524966	0.626101	P82933
MRRF	0.375266	2	0.0231616	0.0733886	Q96E11
MRTO4	0.086385	5	0.493061	0.596354	Q9UKD2
MSH2	1.1044	2	0.0902014	0.178149	P43246
MSI1	0.252389	2	0.0387692	0.102333	O43347
MSI2	0.261751	2	0.0686347	0.148388	Q96DH6
MSMO1	-0.387732	2	0.0118866	0.0475308	Q15800
MSN	-0.24124	14	0.0106463	0.0444166	P26038
MT-ATP6	-0.268051	2	0.0405416	0.105477	P00846
MT-CO3	0.61309	3	0.00095931	0.0123747	P00414
MT-CYB	0.338126	2	0.0088728	0.0403464	P00156
MTA1	0.394579	3	0.027056	0.0808847	Q13330
MTA2	0.570057	11	0.000505792	0.00866309	O94776
MTA3	0.659974	1	0.0307238	0.088195	Q9BTC8
MTAP	0.474189	8	0.000177905	0.00538571	Q13126
MTCH2	0.131898	9	0.0159544	0.0581736	Q9Y6C9
MTDH	-0.0788668	1	0.612035	0.702496	Q86UE4
MTHFD1	1.17969	3	0.000162089	0.00520542	P11586
MTHFD1L	0.572691	1	0.0230759	0.0732677	Q6UB35
MTHFD2	0.22857	7	0.00207715	0.0175821	P13995
MTPN	-0.0979116	3	0.28812	0.398686	P58546
MTRR	0.366928	2	0.0553246	0.128149	Q9UBK8
MTX1	0.113865	3	0.261094	0.372854	Q13505
MVP	-0.336475	5	0.000688965	0.0101147	Q14764
MYADM	0.0697193	2	0.47613	0.579743	Q96S97
MYBBP1A	-0.0506698	4	0.539966	0.639291	Q9BQG0
MYDGF	0.239444	5	0.0169783	0.059748	Q969H8
MYH10	0.234672	1	0.266195	0.377497	P35580
MYH9	-0.0401019	45	0.0910601	0.178945	P35579
MYL12A	-0.204327	11	0.00123835	0.0141343	P19105
MYL6	-0.0816955	13	0.0646607	0.143005	P60660
MYL9	-0.318542	2	0.0257025	0.0783453	P24844
MYO1B	0.0406281	2	0.815468	0.869626	O43795
MYO1C	-0.15035	6	0.0274571	0.0816301	O00159
MYO1F	0.329715	2	0.012328	0.048728	O00160
MYO6	0.448138	2	0.0215182	0.0704252	Q9UM54
MYOF	-0.6719	13	3.7826e-06	0.00123547	Q9NZM1
MZT2A	0.183601	4	0.0172433	0.0604791	Q6P582
NA	0.0503729	21	0.116406	0.213112	P0DP25
NA	-0.266997	2	0.0259513	0.0786704	P0DPI2
NAA10	-0.0576179	6	0.320902	0.431838	P41227
NAA15	0.158528	2	0.143002	0.243981	Q9BXJ9
NAA20	-0.0871183	3	0.254309	0.366124	P61599
NAA38	-0.204375	2	0.0532358	0.124906	Q9BRA0
NAA50	0.0422511	18	0.192511	0.300664	Q9GZZ1
NAB2	0.584651	3	0.000848582	0.0114745	Q15742
NABP2	-0.00687261	1	0.963723	0.97479	Q9BQ15
NACA	0.152372	11	0.00894702	0.040386	E9PAV3
NACC1	-0.939873	2	0.00174465	0.0166007	Q96RE7
NAE1	-0.0338001	4	0.548249	0.64711	Q13564
NAF1	0.276426	2	0.0308831	0.0883619	Q96HR8
NAMPT	0.214691	3	0.0329172	0.0914268	P43490
NANS	-0.361091	2	0.182926	0.289508	Q9NR45
NAP1L1	0.132304	6	0.0354328	0.0958709	P55209
NAP1L4	0.156138	5	0.0497136	0.120021	Q99733
NAPA	0.014791	2	0.880277	0.915928	P54920
NARS	-0.0790827	2	0.427022	0.535383	O43776
NASP	0.16892	11	0.00917002	0.0408867	P49321
NAT10	0.0684449	8	0.291197	0.402583	Q9H0A0
NCAPD2	-0.457855	1	0.122787	0.220601	Q15021
NCAPH	0.148459	2	0.305223	0.416556	Q15003
NCAPH2	-0.367563	3	0.00629203	0.0322161	Q6IBW4
NCBP2	-0.401304	2	0.0233449	0.0735998	P52298
NCEH1	0.200711	8	0.0021018	0.0177045	Q6PIU2
NCKAP1	0.115696	3	0.133043	0.233185	Q9Y2A7
NCL	0.156702	33	0.00169989	0.0164288	P19338
NCLN	0.0530529	7	0.346729	0.457801	Q969V3
NCOA5	-0.0901911	3	0.407434	0.516708	Q9HCD5
NCOR2	0.416312	1	0.0519606	0.123023	Q9Y618
NCS1	0.454429	1	0.0394713	0.103831	P62166
NDC1	-0.020216	4	0.77112	0.8371	Q9BTX1
NDE1	0.0338887	1	0.83237	0.879437	Q9NXR1
NDFIP1	0.0557362	1	0.794124	0.854848	Q9BT67
NDRG1	-0.0790566	1	0.83042	0.878395	Q92597
NDUFA10	0.2275	3	0.029414	0.0859558	O95299
NDUFA11	0.235744	1	0.376322	0.487684	Q86Y39
NDUFA12	0.172726	5	0.0226744	0.0724406	Q9UI09
NDUFA13	0.228206	3	0.0273211	0.0814135	Q9P0J0
NDUFA4	-0.0723411	3	0.273371	0.384491	O00483
NDUFA5	0.196589	3	0.0910689	0.178945	Q16718
NDUFA6	0.150796	4	0.0515487	0.122479	P56556
NDUFA7	0.306247	2	0.0161847	0.0583391	O95182
NDUFA8	0.312444	4	0.0149201	0.0559593	P51970
NDUFA9	0.150218	8	0.0747005	0.157633	Q16795
NDUFAB1	0.0369287	2	0.659262	0.742625	O14561
NDUFAF2	0.286326	3	0.00572802	0.0304111	Q8N183
NDUFAF4	0.306325	3	0.00903088	0.0405272	Q9P032
NDUFB1	-0.155049	2	0.116893	0.213404	O75438
NDUFB10	0.0738055	4	0.247386	0.3601	O96000
NDUFB3	0.0789867	2	0.721169	0.79719	O43676
NDUFB4	-0.543818	2	0.17844	0.284894	O95168
NDUFB5	0.614566	2	0.0341966	0.0938808	O43674
NDUFB6	0.294601	4	0.00523184	0.0293803	O95139
NDUFB8	-0.216731	2	0.059078	0.134023	O95169
NDUFB9	0.286667	6	0.00332103	0.0222944	Q9Y6M9
NDUFC2	0.305528	5	0.0106139	0.0444166	O95298
NDUFS1	-0.189396	3	0.134901	0.235479	P28331
NDUFS2	0.146728	3	0.0791078	0.163282	O75306
NDUFS3	-0.58907	3	0.126928	0.226065	O75489
NDUFS4	0.051214	3	0.462976	0.567988	O43181
NDUFS8	-1.49729	2	8.6623e-05	0.00423903	O00217
NDUFV1	0.0182904	1	0.94083	0.957603	P49821
NDUFV2	0.258913	2	0.0543533	0.126744	P19404
NDUFV3	0.39951	1	0.118745	0.215474	P56181
NECAP2	0.148136	2	0.327857	0.438707	Q9NVZ3
NEDD1	0.22573	1	0.23645	0.349162	Q8NHV4
NEDD8	0.0915395	1	0.773237	0.838229	Q15843
NEK7	0.199643	2	0.163606	0.268296	Q8TDX7
NELFA	0.127167	3	0.158373	0.262298	Q9H3P2
NELFB	-0.0426134	1	0.781973	0.844864	Q8WX92
NELFE	0.148153	1	0.357349	0.469012	P18615
NFIC	0.0967063	1	0.556865	0.655648	P08651
NFIL3	0.135255	2	0.372408	0.484445	Q16649
NFKB1	0.26469	2	0.0197964	0.066775	P19838
NFKB2	-0.103747	3	0.17857	0.284953	Q00653
NFXL1	0.183596	3	0.0419866	0.107854	Q6ZNB6
NFYA	0.0438764	3	0.777005	0.841488	P23511
NFYB	0.657678	2	0.000641451	0.00981248	P25208
NGDN	0.158569	5	0.0157312	0.0576687	Q8NEJ9
NHP2	0.0343989	3	0.583124	0.678916	Q9NX24
NHP2L1	0.318594	6	0.000572374	0.00928752	P55769
NIFK	0.166322	4	0.0717084	0.152802	Q9BYG3
NIP7	0.180713	4	0.036783	0.0987155	Q9Y221
NIT2	0.398826	3	0.00213447	0.0178604	Q9NQR4
NLN	0.296307	2	0.346316	0.457452	Q9BYT8
NMD3	0.00633799	3	0.94026	0.957338	Q96D46
NME1	0.40445	6	0.000184081	0.00538571	P15531
NME2	0.185925	17	0.00143056	0.0153996	P22392
NMT1	0.102644	12	0.0217415	0.0707803	P30419
NOB1	0.161603	8	0.00808307	0.0379549	Q9ULX3
NOC2L	0.247522	2	0.0802759	0.164336	Q9Y3T9
NOC3L	-0.0763323	3	0.340163	0.451063	Q8WTT2
NOC4L	0.158619	9	0.00477537	0.0275311	Q9BVI4
NOL10	-0.108493	2	0.798006	0.856932	Q9BSC4
NOL11	0.080023	4	0.378821	0.489688	Q9H8H0
NOL6	0.464738	2	0.0899432	0.177753	Q9H6R4
NOL7	0.0613048	10	0.30719	0.418685	Q9UMY1
NOLC1	1.67773	6	4.965e-06	0.00123547	Q14978
NOM1	0.227723	2	0.04212	0.107854	Q5C9Z4
NOMO1	0.0869661	5	0.502713	0.605416	Q15155
NOMO3	0.439627	1	0.0410613	0.106649	P69849
NONO	0.172431	21	0.00146066	0.0155821	Q15233
NOP10	-0.0106454	1	0.943675	0.959865	Q9NPE3
NOP14	0.341789	5	0.00892481	0.040386	P78316
NOP16	0.424068	13	0.000636175	0.00981248	Q9Y3C1
NOP2	-0.10282	4	0.369223	0.481449	P46087
NOP56	-0.0311356	18	0.384217	0.494176	O00567
NOP58	-0.110898	13	0.0117696	0.0473584	Q9Y2X3
NOSIP	0.0498903	10	0.172053	0.278591	Q9Y314
NOTCH2	0.112562	1	0.477096	0.58046	Q04721
NPC1	0.448395	1	0.0426774	0.108635	O15118
NPEPPS	0.201912	5	0.00832925	0.0387901	P55786
NPLOC4	-0.114308	4	0.297815	0.409895	Q8TAT6
NPM1	0.0941447	23	0.0105141	0.0442963	P06748
NPM3	0.198428	8	0.00465232	0.0271987	O75607
NPRL3	-0.22598	1	0.314393	0.426429	Q12980
NPW	-0.213879	3	0.0232675	0.0735729	Q8N729
NQO1	0.299837	7	0.000721464	0.0102976	P15559
NR2F1	0.745591	2	0.000707808	0.0101951	P10589
NR4A2	0.861834	2	0.000360033	0.00763231	P43354
NRAP	0.0464476	1	0.764128	0.831265	Q86VF7
NRAS	0.0465188	3	0.543898	0.642713	P01111
NRBP1	0.0286857	4	0.659281	0.742625	Q9UHY1
NRF1	-0.328667	1	0.194349	0.30231	Q16656
NSA2	0.213358	6	0.00793836	0.0375367	O95478
NSDHL	0.405798	1	0.099424	0.191458	Q15738
NSF	0.0630912	5	0.209954	0.31949	P46459
NSFL1C	-0.0872674	8	0.0440736	0.111103	Q9UNZ2
NSMCE1	0.152894	3	0.0651715	0.143811	Q8WV22
NSMCE2	0.0346641	1	0.842755	0.887368	Q96MF7
NSRP1	0.495904	1	0.0304994	0.0877143	Q9H0G5
NSUN2	-0.0571174	3	0.528119	0.628402	Q08J23
NT5C3A	0.109931	1	0.493759	0.596965	Q9H0P0
NT5DC1	-0.023927	2	0.807946	0.864836	Q5TFE4
NT5DC3	-0.260818	2	0.237432	0.35024	Q86UY8
NTMT1	0.446397	1	0.0514866	0.122479	Q9BV86
NUCB1	-0.452654	3	0.0604252	0.136377	Q02818
NUCKS1	-0.0471794	2	0.850145	0.893014	Q9H1E3
NUDC	0.0189482	19	0.705698	0.78346	Q9Y266
NUDCD3	-0.179844	1	0.532441	0.632325	Q8IVD9
NUDT1	-0.136387	2	0.191525	0.299428	P36639
NUDT15	-0.262642	3	0.0147883	0.0556004	Q9NV35
NUDT16L1	-0.086529	2	0.515586	0.617062	Q9BRJ7
NUDT19	0.297774	3	0.129353	0.228845	A8MXV4
NUDT2	0.048451	1	0.843634	0.88799	P50583
NUDT21	0.378016	8	0.000127234	0.00471152	O43809
NUDT3	0.577872	3	0.0148693	0.0558369	O95989
NUDT4	-0.181074	2	0.0654344	0.143882	A0A024RBG1
NUDT5	0.160802	7	0.00901107	0.0405154	Q9UKK9
NUFIP1	-0.0692494	1	0.738456	0.810777	Q9UHK0
NUFIP2	-0.198708	4	0.0345254	0.0943633	Q7Z417
NUMA1	0.242148	8	0.0202963	0.0683118	Q14980
NUP107	-0.105914	5	0.132053	0.231846	P57740
NUP133	0.153684	5	0.38419	0.494176	Q8WUM0
NUP153	-0.0811145	2	0.397637	0.506158	P49790
NUP155	0.107036	8	0.0613225	0.137998	O75694
NUP188	0.17819	9	0.00399479	0.0249311	Q5SRE5
NUP205	0.307145	2	0.0416243	0.107387	Q92621
NUP35	-0.0323948	7	0.391839	0.501677	Q8NFH5
NUP37	0.0629612	6	0.160041	0.264277	Q8NFH4
NUP43	0.0422055	1	0.855431	0.897202	Q8NFH3
NUP50	-0.114132	3	0.146978	0.248701	Q9UKX7
NUP54	0.0868499	5	0.122921	0.220618	Q7Z3B4
NUP62	-0.486754	1	0.068302	0.147876	P37198
NUP85	-0.175565	2	0.145913	0.247578	Q9BW27
NUP93	0.210732	8	0.00461636	0.027109	Q8N1F7
NUP98	0.0870243	1	0.595449	0.689102	P52948
NUPL1	-0.00512777	4	0.958277	0.970555	Q9BVL2
NUSAP1	0.31697	7	0.00527834	0.0295338	Q9BXS6
NUTF2	0.184722	1	0.273778	0.384537	P61970
NXF1	0.00229988	2	0.986111	0.989642	Q9UBU9
OAT	-0.0369843	12	0.580234	0.676574	P04181
OCIAD1	0.227008	13	0.00116001	0.01365	Q9NX40
OCLN	0.427343	4	0.000697155	0.0101864	Q16625
ODC1	0.0841428	2	0.802947	0.861039	P11926
OGDH	-0.445451	2	0.370198	0.482384	Q02218
OIP5	-0.445095	1	0.11242	0.208665	O43482
OLA1	0.0963961	6	0.132791	0.232887	Q9NTK5
OPA1	-0.345104	2	0.175271	0.281971	O60313
ORC6	0.329555	1	0.0930565	0.181463	Q9Y5N6
ORMDL2	0.25562	2	0.0322345	0.0905091	Q53FV1
OS9	-0.623485	2	0.073203	0.15543	Q13438
OSBP	-0.216985	2	0.0412167	0.106783	P22059
OSBPL11	1.06192	1	0.0264055	0.0796021	Q9BXB4
OSBPL8	0.343636	4	0.0100463	0.0431187	Q9BZF1
OSBPL9	0.127257	2	0.292573	0.403942	Q96SU4
OSER1	0.202146	2	0.0805714	0.164613	Q9NX31
OSTC	0.00207624	2	0.983227	0.987712	Q9NRP0
OSTF1	-0.505671	2	0.107018	0.201795	Q92882
OTUB1	0.012054	6	0.839383	0.884692	Q96FW1
OXA1L	-0.411639	5	0.000924973	0.0120834	Q15070
P4HA1	0.354349	2	0.0177282	0.0616886	P13674
P4HA2	-0.960043	2	0.000184652	0.00538571	O15460
P4HB	0.0840069	27	0.181361	0.28777	P07237
PA2G4	-0.0471421	16	0.210999	0.320606	Q9UQ80
PABPC1	-0.100418	34	0.00568636	0.0302781	P11940
PABPC4	0.0240704	8	0.56414	0.662317	Q13310
PABPN1	0.479737	3	0.0215795	0.0704764	Q86U42
PAFAH1B1	0.14387	2	0.206085	0.314847	P43034
PAFAH1B2	0.48135	3	0.00271724	0.0201929	P68402
PAFAH1B3	0.0678464	4	0.376071	0.487564	Q15102
PAICS	0.196119	9	0.0274101	0.0815688	P22234
PAK1	-0.00860518	2	0.939442	0.956821	Q13153
PAK2	0.085271	13	0.280614	0.391286	Q13177
PAK4	0.125203	2	0.238614	0.351479	O96013
PALLD	0.929434	7	0.000131724	0.00472215	Q8WX93
PAM	0.659646	2	0.00195372	0.0172588	P19021
PAM16	-0.106361	4	0.145133	0.246799	Q9Y3D7
PANK2	0.491205	1	0.0504069	0.120759	Q9BZ23
PAPOLA	0.0983898	5	0.117935	0.214408	P51003
PARD6B	1.28704	2	0.000143394	0.00480527	Q9BYG5
PARK7	0.361914	14	0.000155011	0.00508403	Q99497
PARL	0.503444	2	0.0041623	0.0256135	Q9H300
PARN	-0.141555	1	0.379542	0.490209	O95453
PARP1	0.427795	20	0.00143357	0.0153996	P09874
PARP4	0.539486	2	0.0470511	0.116092	Q9UKK3
PARVA	-0.0187423	3	0.789406	0.851255	Q9NVD7
PAWR	-0.262662	2	0.0801051	0.164314	Q96IZ0
PBDC1	0.271709	1	0.351129	0.462818	Q9BVG4
PBK	-0.234499	4	0.00552446	0.030145	Q96KB5
PCBP1	0.00592569	7	0.87327	0.910481	Q15365
PCBP2	0.0803058	14	0.0566219	0.130565	Q15366
PCGF6	0.439493	1	0.0669139	0.146016	Q9BYE7
PCLO	-0.412285	1	0.161661	0.266097	Q9Y6V0
PCMT1	0.0735596	12	0.0487872	0.11843	P22061
PCNA	0.451011	12	0.000445185	0.0082681	P12004
PCNP	0.275279	7	0.0210268	0.06978	Q8WW12
PCYT1A	-0.111457	1	0.546946	0.646067	P49585
PCYT2	0.66991	1	0.014362	0.0543956	Q99447
PDAP1	0.208615	13	0.00234238	0.0187087	Q13442
PDCD10	0.11285	4	0.10581	0.199969	Q9BUL8
PDCD11	0.176574	5	0.0220136	0.0713081	Q14690
PDCD4	0.768677	1	0.0103154	0.0438049	Q53EL6
PDCD5	0.172201	9	0.0151598	0.0563095	O14737
PDCD6	-0.294369	3	0.0111421	0.0458015	O75340
PDCD6IP	0.0554977	5	0.326028	0.437209	Q8WUM4
PDCL3	-0.0106601	6	0.793152	0.854398	Q9H2J4
PDDC1	0.300208	1	0.236185	0.349162	Q8NB37
PDHB	0.247698	2	0.036476	0.0982707	P11177
PDHX	-0.63918	1	0.0265902	0.0799293	O00330
PDIA3	0.174214	31	0.00566911	0.0302763	P30101
PDIA4	-0.172076	15	0.0018245	0.0168917	P13667
PDIA6	0.185595	7	0.023016	0.0732284	Q15084
PDLIM1	0.365831	4	0.00738468	0.03591	O00151
PDLIM2	-0.473202	1	0.0634618	0.141062	Q96JY6
PDLIM5	1.14881	5	2.0709e-05	0.0022802	Q96HC4
PDLIM7	-0.043799	8	0.433569	0.541829	Q9NR12
PDP1	0.0153904	12	0.586658	0.681487	Q9P0J1
PDRG1	-0.283054	2	0.0158834	0.0580197	Q9NUG6
PDS5A	0.467568	3	0.00139095	0.015153	Q29RF7
PDS5B	0.54068	2	0.00291674	0.0207633	Q9NTI5
PDXK	0.507469	1	0.0297482	0.0865225	O00764
PDZD11	0.107306	2	0.383417	0.493559	Q5EBL8
PEA15	0.333285	3	0.00597838	0.0312033	Q15121
PEBP1	0.245705	8	0.00164344	0.0163456	P30086
PELO	0.0799394	2	0.40325	0.512035	Q9BRX2
PEPD	-0.0982094	1	0.602308	0.693396	P12955
PERP	-0.302134	2	0.0123585	0.0487853	Q96FX8
PES1	0.303575	9	0.000646102	0.00981248	O00541
PET100	0.0811873	2	0.329241	0.440046	P0DJ07
PEX14	0.133733	2	0.618537	0.707851	O75381
PEX16	-0.163595	2	0.363569	0.475757	Q9Y5Y5
PEX19	0.137042	1	0.448016	0.555357	P40855
PFDN1	0.113612	3	0.218624	0.32974	O60925
PFDN2	0.0924316	9	0.0308814	0.0883619	Q9UHV9
PFDN4	-0.158006	4	0.0256694	0.0783453	Q9NQP4
PFDN5	-0.098749	6	0.0926658	0.181045	Q99471
PFDN6	-0.567465	2	0.12218	0.219768	O15212
PFKL	0.403667	1	0.109899	0.205719	P17858
PFKM	0.143357	2	0.161804	0.266191	P08237
PFKP	0.0745334	10	0.265471	0.376644	Q01813
PFN1	0.209283	14	0.000657394	0.00993502	P07737
PFN2	0.0399558	3	0.73224	0.806536	P35080
PGAM1	0.110322	19	0.00611544	0.0315283	P18669
PGAM5	0.25812	3	0.034726	0.0945761	Q96HS1
PGD	0.0470639	11	0.179751	0.286245	P52209
PGK1	0.128883	23	0.00255742	0.0196801	P00558
PGM2	0.088967	2	0.464063	0.569096	Q96G03
PGM3	0.198289	3	0.325814	0.437112	O95394
PGRMC1	0.284231	2	0.10773	0.202766	O00264
PGRMC2	0.164148	2	0.360868	0.472623	O15173
PHB	-0.0848038	1	0.628687	0.717071	P35232
PHB2	-0.27436	13	0.000360137	0.00763231	Q99623
PHC3	-0.594448	1	0.0656067	0.144064	Q8NDX5
PHF20L1	-1.37123	1	0.00711448	0.0350383	A8MW92
PHGDH	1.61201	7	1.92372e-06	0.00120994	O43175
PHLDA2	-0.142343	7	0.0229567	0.0731151	Q53GA4
PHLDB2	-0.222212	1	0.225073	0.337664	Q86SQ0
PHRF1	-0.0804827	2	0.632447	0.7187	Q9P1Y6
PICALM	-0.19178	7	0.00564593	0.0302763	Q13492
PIEZO1	0.200377	2	0.0544302	0.126744	Q92508
PIGG	0.737138	1	0.0114963	0.0467847	Q5H8A4
PIGK	0.0192745	1	0.898237	0.929907	Q92643
PIGS	-0.0466902	3	0.573807	0.670602	Q96S52
PIN1	0.138017	4	0.281283	0.392042	Q13526
PIN4	-0.28792	3	0.00905791	0.0405451	Q9Y237
PINX1	0.236996	3	0.0236161	0.0740153	Q96BK5
PIP4K2A	-1.32913	2	0.00997421	0.0431187	P48426
PIP4K2C	-0.134383	2	0.168321	0.274133	Q8TBX8
PIP5K1A	0.0752781	3	0.49398	0.596997	Q99755
PIPSL	0.0997776	1	0.52923	0.629481	A2A3N6
PIR	0.223398	2	0.0471463	0.116096	O00625
PITPNA	0.435573	2	0.00447732	0.0266479	Q00169
PITPNB	0.194804	4	0.0252173	0.0773162	P48739
PKM	0.036972	47	0.182548	0.289355	P14618
PKMYT1	0.0246627	3	0.720249	0.796796	Q99640
PKN2	-0.093536	2	0.310988	0.4233	Q16513
PKP3	0.902648	2	0.232026	0.344907	Q9Y446
PLAA	-0.0923661	2	0.475749	0.579508	Q9Y263
PLD3	0.320843	2	0.0215631	0.0704764	Q8IV08
PLEC	-0.316622	76	0.000138696	0.00476858	Q15149
PLIN3	-0.244433	13	0.000443717	0.0082681	O60664
PLK1	-0.595461	3	0.000642958	0.00981248	P53350
PLOD1	-0.00752875	5	0.870996	0.908724	Q02809
PLOD3	-0.190401	2	0.156363	0.260154	O60568
PLRG1	-0.0516631	8	0.223937	0.336124	O43660
PLS1	0.425285	3	0.00755145	0.0363757	Q14651
PLS3	0.216426	5	0.0588404	0.133815	P13797
PLXNB2	0.326749	1	0.112879	0.209355	O15031
PM20D2	-0.407205	3	0.00228301	0.0182818	Q8IYS1
PMPCA	0.30267	2	0.0422496	0.107906	Q10713
PNKD	-0.149449	1	0.374024	0.485621	Q8N490
PNN	-0.0457348	4	0.392373	0.501944	Q9H307
PNO1	-0.0585415	5	0.378099	0.489165	Q9NRX1
PNP	0.109042	6	0.0442671	0.111318	P00491
PNPO	-0.351151	4	0.00184296	0.0169628	Q9NVS9
PNPT1	0.597484	2	0.00256441	0.0196801	Q8TCS8
POGZ	0.959277	1	0.00754095	0.0363757	Q7Z3K3
POLD2	-0.0728136	2	0.418362	0.527202	P49005
POLDIP2	-0.150895	4	0.05217	0.123245	Q9Y2S7
POLDIP3	-0.0478839	9	0.285327	0.396066	Q9BY77
POLE3	0.706477	3	0.00102427	0.0126516	Q9NRF9
POLR1A	-1.42655	1	0.00148182	0.0156991	O95602
POLR1C	0.222645	3	0.0386179	0.102109	O15160
POLR2A	0.106967	8	0.273168	0.384456	P24928
POLR2B	0.0173283	3	0.790206	0.85182	P30876
POLR2D	0.196125	2	0.0552891	0.128149	O15514
POLR2E	0.0123196	4	0.880962	0.916331	P19388
POLR2H	0.130683	6	0.079175	0.163282	P52434
POLR2I	-0.162678	4	0.169905	0.276129	P36954
POLR2J	-0.345118	2	0.19535	0.303408	P52435
POLR2K	0.470748	2	0.0757905	0.158846	P53803
POLR3C	0.392106	3	0.0304129	0.0876289	Q9BUI4
POLR3F	0.397063	1	0.0573343	0.131798	Q9H1D9
POLR3G	0.423949	3	0.00184868	0.0169628	O15318
POM121C	0.593185	3	0.000710976	0.0101951	A8CG34
POMK	-0.206084	2	0.0503465	0.120759	Q9H5K3
POMP	0.0512936	10	0.409484	0.518321	Q9Y244
POP1	0.714246	2	0.00108183	0.0130796	Q99575
POP4	-0.0883522	2	0.428092	0.53629	O95707
POR	-0.0383952	6	0.414967	0.523677	P16435
PPA1	0.0281615	6	0.667877	0.749569	Q15181
PPA2	0.147255	2	0.152202	0.255299	Q9H2U2
PPAN	-0.246831	2	0.0741788	0.156747	Q9NQ55
PPAT	0.121187	6	0.0319925	0.0902405	Q06203
PPDPF	0.347447	1	0.0785529	0.162746	Q9H3Y8
PPIA	0.0344224	19	0.262525	0.374359	P62937
PPIB	0.0337653	14	0.421257	0.530096	P23284
PPID	0.364891	5	0.000474754	0.00857191	Q08752
PPIF	0.224404	2	0.0397773	0.104103	P30405
PPIH	0.327161	6	0.00555136	0.0301956	O43447
PPIL1	0.0543324	1	0.759852	0.827198	Q9Y3C6
PPIL2	0.137988	3	0.276912	0.387526	Q13356
PPIL3	0.379469	2	0.0083946	0.0389447	Q9H2H8
PPM1B	0.184385	1	0.286335	0.396929	O75688
PPM1D	0.709545	2	0.00766744	0.0367061	O15297
PPM1G	0.415926	1	0.140199	0.240715	O15355
PPME1	0.304451	2	0.0115027	0.0467847	Q9Y570
PPP1CA	0.219733	3	0.0162628	0.0584361	P62136
PPP1CB	0.447656	2	0.0106467	0.0444166	P62140
PPP1CC	0.234512	10	0.00227776	0.0182818	P36873
PPP1R10	0.387092	4	0.00341811	0.0225401	Q96QC0
PPP1R12A	0.0707628	2	0.458852	0.564502	O14974
PPP1R13L	-0.525863	2	0.0111588	0.045809	Q8WUF5
PPP1R14B	0.138304	5	0.142181	0.242985	Q96C90
PPP1R2P3	0.220496	5	0.0491812	0.119109	Q6NXS1
PPP1R8	-0.205482	1	0.238094	0.351049	Q12972
PPP2CA	0.093481	7	0.0460467	0.114578	P67775
PPP2R1A	0.136919	8	0.0428489	0.108906	P30153
PPP2R1B	0.391619	3	0.00325261	0.0221164	P30154
PPP2R4	-0.288026	3	0.00537159	0.0297853	Q15257
PPP2R5D	-0.131938	3	0.282299	0.392924	Q14738
PPP3R1	0.11518	2	0.248486	0.360888	P63098
PPP4R2	0.375489	4	0.0522221	0.123245	Q9NY27
PPP5C	-0.0847349	1	0.586609	0.681487	P53041
PPP6C	-0.665519	1	0.0496404	0.119938	O00743
PPP6R3	0.0139451	2	0.936305	0.954257	Q5H9R7
PPT1	-0.241887	1	0.422401	0.530886	P50897
PQBP1	0.541754	2	0.00118765	0.0138171	O60828
PQLC1	0.112666	2	0.395607	0.504408	Q8N2U9
PRC1	-0.0976023	8	0.0425299	0.108363	O43663
PRCC	0.0966983	5	0.147497	0.248851	Q92733
PRCP	-0.0795799	2	0.39611	0.50463	P42785
PRDM10	0.27337	1	0.13466	0.235216	Q9NQV6
PRDX1	0.296048	23	0.00070325	0.0101951	Q06830
PRDX2	-0.0780501	1	0.621031	0.709914	P32119
PRDX3	0.179545	8	0.0110881	0.0457015	P30048
PRDX4	-0.544217	2	0.176052	0.282692	Q13162
PRDX5	0.23106	5	0.0154093	0.0567584	P30044
PRDX6	0.149295	10	0.00414923	0.0255842	P30041
PREP	0.227346	2	0.12294	0.220618	P48147
PRIM1	-0.0123633	1	0.952007	0.966745	P49642
PRIM2	0.424086	3	0.0113808	0.0465345	P49643
PRKAB1	0.514655	2	0.00338078	0.0225401	Q9Y478
PRKACA	0.0966098	3	0.210313	0.319722	P17612
PRKAG1	0.262979	1	0.201175	0.309029	P54619
PRKAR1A	-0.159596	11	0.0246821	0.0761712	P10644
PRKAR2A	0.143168	2	0.135982	0.236321	P13861
PRKCDBP	-1.22228	2	0.00030034	0.0069249	Q969G5
PRKCSH	0.0262148	2	0.801705	0.860605	P14314
PRKDC	0.051716	10	0.163239	0.267979	P78527
PRKRA	0.0706782	3	0.392861	0.502152	O75569
PRMT1	0.0321554	17	0.268339	0.379692	Q99873
PRMT5	0.0351335	9	0.605072	0.696058	O14744
PRNP	-0.246808	3	0.00931244	0.0412332	P04156
PROSER2	0.245404	2	0.0343727	0.0942771	Q86WR7
PRPF19	0.0855263	12	0.0579745	0.132593	Q9UMS4
PRPF3	0.556055	2	0.0272604	0.081359	O43395
PRPF31	0.132304	5	0.0723784	0.153892	Q8WWY3
PRPF38A	-0.345981	1	0.0768351	0.16041	Q8NAV1
PRPF39	0.216361	2	0.104653	0.198429	Q86UA1
PRPF4	0.0592979	4	0.31032	0.422578	O43172
PRPF40A	0.118913	16	0.0235869	0.0740153	O75400
PRPF6	0.0980815	3	0.194608	0.30256	O94906
PRPF8	0.0431183	19	0.539247	0.638686	Q6P2Q9
PRPS1	0.0463172	3	0.466268	0.570769	P60891
PRPS2	0.121461	2	0.169174	0.275085	P11908
PRPSAP1	0.0369194	3	0.830275	0.878395	Q14558
PRPSAP2	0.10181	3	0.21783	0.329039	O60256
PRR11	0.282669	3	0.0126394	0.0493118	Q96HE9
PRRC1	-0.110159	2	0.203443	0.311428	Q96M27
PRRC2A	0.376987	6	0.000434912	0.00822598	P48634
PRRC2C	-0.0568641	7	0.198465	0.306178	Q9Y520
PSAP	0.123675	3	0.311887	0.42415	P07602
PSAT1	0.724898	10	7.04739e-06	0.00135794	Q9Y617
PSEN1	-0.0603724	1	0.696571	0.775001	P49768
PSIP1	0.342985	5	0.0046573	0.0271987	O75475
[truncated: 1,086 more rows]
