# Supplementary material for: Preferential translation of p53 target genes
Source: RNA Biol. 2022 Apr 7;19(1):437–52. doi: 10.1080/15476286.2022.2048562 (PMC8993080; doi:10.1080/15476286.2022.2048562)
Supplement: Supplemental Material [file KRNB_A_2048562_SM7673.zip › Suppl_TableS4_Hisaoka_RNA_Biol_Rev.xlsx]

## Sheet: Primers
Supplementary Table S4
Primers used for qPCR
gene	forward primer (5'−3')	reverse primer (5'−3')
Human CDKN1A-T (total)	TGGAGACTCTCAGGGTCGAAA	GGCGTTTGGAGTGGTAGAAATC
Human CDKN1A-1 (v3,6,7)	AGAAGAGGCTGGTGGCTATT	GAGGTCTCCTGTCTCCTACCAT
Human CDKN1A-2 (v1 4,8,9,10)	TGCCGAAGTCAGTTCCTTGT	CTCCTCTGAGTGCCTCGGT
Human CDKN1A-3 (v4)	CGGCAGACAACAGGGGAC	CCGCAGAAACACCTGTGAAC
Human MDM2 (total)	GGCAGCTTGAAGCAGTTGGG	CCAGGCTGCCATGTGACCTA
Human PRKAB1	GAGTCCCTTGCTCAGGGTCC	CGCGCTCACTGCTGGTATTG
Human RPL27	TCCCCTTGGACAAAACTGTCG	TCGGGCCTTGCGTTTAAGAG
Human RPL28	CTTCCGCTACAACGGACTGA	CCGCTTAATGACCACCACGA
Human SESN1-T (total)	CTGCGGCAAGACATCAGTGC	ACCATTGAGCCACTTGGGGT
Human SESN1-1 (T1)	TTCCCCGAAATTCTCTGCCC	GTGCCTTCAGCCGATCTACA
Human SESN1-2 (T2)	CGTCCGTGCTGACTGAGG	CGAGACCGCCAAAGGGG
Human SESN1-3 (T3)	AGCCACCTTCATCCCCTTTG	ACGTCATAGAGCTTGCAGGAC
Mouse beta-globin (spike in)	GAAGGCTCATGGCAAGAAGG	ATGATGAGACAGCACAATAACCAG
Renilla luciferase (spike in)	GTGTCCACTCCCAGTTCAAT	GTCGGGCTTGCCTCCCTTAA
